# Supplementary material for: Transmission characteristics in Tuberculosis by WGS: nationwide cross-sectional surveillance in China
Source: Emerg Microbes Infect. 2024 Apr 30;13(1):2348505. doi: 10.1080/22221751.2024.2348505 (PMC11097701; doi:10.1080/22221751.2024.2348505)
Supplement: supplementary_tables [file TEMI_A_2348505_SM5859.xlsx]

## Sheet: supplementary table 1
sample_ID	RIFp	INHp	Previous TB (1,Yes;2,No)	Gender(1,Male;2,Female)	Age(year)	Current residence (1,Town;2, County)	Diabetes(1,Yes;2,No)	Hepatitis B(1,Yes;2,No)	Smear(1,Positive;2,Negative）	Nationality(1,Han;2,Other)	Education(1,Primary and below;2,Middle school;3,University and above)	Occupation(1,Farmer;2,Student;3, Worker;4,Other)	Surveillence site code
2013011001	-	-	2	2	37	2	2	2	1	2	1	1	11
2013011003	rpoB_S450L	katG_G-7A	1	1	48	1	1	2	1	1	2	3	11
2013011004	-	-	2	1	58	2	2	2	1	1	1	1	11
2013011009	rpoB_S450L	katG_S315T	1	1	28	2	2	2	1	1	3	4	11
2013011010	-	-	1	2	47	2	2	2	1	1	2	1	11		Characteristics	N/Mean	%/SD
2013011011	-	-	1	1	32	1	1	2	1	2	3	3	11		Gender
2013011015	-	-	2	1	46	2	1	1	2	1	2	1	11		Male	3508	69.44
2013011021	-	-	1	1	47	1	1	2	1	1	1	1	11		Female	1303	25.79
2013011026	-	-	1	2	40	1	2	2	1	1	1	1	11		N/A	241	4.77
2013011030	rpoB_S450L	katG_S315T	1	1	40	1	2	2	1	1	2	4	11		Age
2013011037	-	-	2	2	54	2	1	2	1	1	1	1	11		<20	289	5.72
2013011041	-	-	1	1	78	2	2	2	1	1	1	1	11		20-39	1447	28.64
2013011045	-	katG_S315N	1	2	56	2	2	2	1	1	1	1	11		40-59	1707	33.79
2013011046	-	-	1	1	31	1	2	2	1	1	2	3	11		60-79	1217	24.09
2013011048	-	-	1	1	45	2	2	2	1	1	1	1	11		80+	150	2.97
2013011060	-	-	1	2	18	2	2	2	1	1	2	2	11		N/A	242	4.79
2013011066	-	-	1	2	52	2	2	2	1	1	2	1	11		Current residence
2013011068	-	-	2	1	56	2	2	2	1	1	2	3	11		Town	1164	66.67
2013011073	-	-	1	2	18	2	2	2	1	2	3	2	11		County	3368	23.04
2013011079	-	-	2	1	78	1	2	2	1	1	1	3	11		N/A	520	10.29
2013011081	-	-	2	2	23	2	2	2	1	1	2	1	11		Family population	12.96	26.52
2013011090	-	-	2	1	44	2	2	2	1	1	2	1	11		N/A	533	10.55
2013011094	-	-	2	1	55	2	1	2	1	1	2	1	11		Nationality
2013011098	-	-	1	2	82	2	2	2	1	1	1	1	11		Han	4468	88.44
2013011099	-	-	2	2	24	2	2	2	2	1	3	3	11		Other	345	6.83
2013011-1	-	-	N/A	N/A	N/A	N/A	N/A	N/A	N/A	N/A	N/A	N/A	11		N/A	239	4.73
2013011-10	-	-	N/A	N/A	N/A	N/A	N/A	N/A	N/A	N/A	N/A	N/A	11		Occupations
2013011108	-	-	1	1	36	1	1	N/A	1	1	2	4	11		Farmer	3207	66.7
2013011111	-	-	1	1	34	2	1	2	1	2	2	4	11		Student	222	4.62
2013011-13	-	-	N/A	N/A	N/A	N/A	N/A	N/A	N/A	N/A	N/A	N/A	11		Worker	726	15.1
2013011-15	-	-	N/A	N/A	N/A	N/A	N/A	N/A	N/A	N/A	N/A	N/A	11		Other	653	13.58
2013011-16	-	-	N/A	N/A	N/A	N/A	N/A	N/A	N/A	N/A	N/A	N/A	11		Education
2013011-19	-	-	N/A	N/A	N/A	N/A	N/A	N/A	N/A	N/A	N/A	N/A	11		Primary and below	1996	39.51
2013011-20	-	-	N/A	N/A	N/A	N/A	N/A	N/A	N/A	N/A	N/A	N/A	11		Middle school	2240	44.34
2013011-21	-	-	N/A	N/A	N/A	N/A	N/A	N/A	N/A	N/A	N/A	N/A	11		University and above	299	5.92
2013011-22	-	-	N/A	N/A	N/A	N/A	N/A	N/A	N/A	N/A	N/A	N/A	11		N/A	517	10.23
2013011-24	-	-	N/A	N/A	N/A	N/A	N/A	N/A	N/A	N/A	N/A	N/A	11		Diabetes
2013011-25	-	katG_S315T	N/A	N/A	N/A	N/A	N/A	N/A	N/A	N/A	N/A	N/A	11		Yes	388	7.68
2013011-26	-	-	N/A	N/A	N/A	N/A	N/A	N/A	N/A	N/A	N/A	N/A	11		No	4391	86.92
2013011-27	-	-	N/A	N/A	N/A	N/A	N/A	N/A	N/A	N/A	N/A	N/A	11		N/A	273	5.4
2013011-28	-	-	N/A	N/A	N/A	N/A	N/A	N/A	N/A	N/A	N/A	N/A	11		Hepatitis B
2013011-3	-	-	N/A	N/A	N/A	N/A	N/A	N/A	N/A	N/A	N/A	N/A	11		Yes	150	2.97
2013011-30	-	-	N/A	N/A	N/A	N/A	N/A	N/A	N/A	N/A	N/A	N/A	11		No	4218	83.49
2013011-31	-	-	N/A	N/A	N/A	N/A	N/A	N/A	N/A	N/A	N/A	N/A	11		N/A	684	13.54
2013011-32	-	-	N/A	N/A	N/A	N/A	N/A	N/A	N/A	N/A	N/A	N/A	11		Previous TB
2013011-33	-	katG_S315T	N/A	N/A	N/A	N/A	N/A	N/A	N/A	N/A	N/A	N/A	11		Yes	1117	22.11
2013011-34	rpoB_S450L	katG_S315T	N/A	N/A	N/A	N/A	N/A	N/A	N/A	N/A	N/A	N/A	11		No	3696	73.16
2013011-35	-	-	N/A	N/A	N/A	N/A	N/A	N/A	N/A	N/A	N/A	N/A	11		N/A	239	4.73
2013011-36	-	-	N/A	N/A	N/A	N/A	N/A	N/A	N/A	N/A	N/A	N/A	11		Smear microscopy
2013011-37	-	-	N/A	N/A	N/A	N/A	N/A	N/A	N/A	N/A	N/A	N/A	11		Negative	1137	22.51
2013011-5	-	-	N/A	N/A	N/A	N/A	N/A	N/A	N/A	N/A	N/A	N/A	11		Positive	3429	67.87
2013011-7	-	-	N/A	N/A	N/A	N/A	N/A	N/A	N/A	N/A	N/A	N/A	11		N/A	486	9.62
2013011-8	-	-	N/A	N/A	N/A	N/A	N/A	N/A	N/A	N/A	N/A	N/A	11		MDR/RR
2013011-9	-	-	N/A	N/A	N/A	N/A	N/A	N/A	N/A	N/A	N/A	N/A	11		Yes	429	8.49
2013021004	-	-	1	2	22	2	2	2	1	2	1	4	21		No	4623	91.51
2013021008	-	-	2	2	27	1	2	2	2	1	3	3	21		Lineage
2013021010	-	-	2	1	33	1	2	2	2	1	3	3	21		1	29	0.57
2013021012	-	-	2	1	27	1	2	2	2	1	3	4	21		2	3774	74.7
2013021016	-	-	2	1	25	1	2	2	1	2	2	4	21		3	7	0.14
2013021017	-	-	2	2	43	1	2	2	1	1	2	3	21		4	1242	24.58
2013021018	-	ahpC_C-81T	2	2	29	1	2	2	1	1	3	4	21
2013021019	-	-	2	1	60	1	2	2	2	1	2	4	21
2013021022	-	-	2	1	50	2	2	2	2	1	2	3	21
2013021025	-	-	1	1	26	1	2	2	1	1	3	4	21
2013021026	-	-	1	1	67	2	1	2	2	1	1	3	21
2013021027	-	-	1	1	43	1	2	2	1	1	3	3	21
2013021031	-	-	2	2	25	1	2	2	2	1	3	4	21
2013021033	-	-	2	1	55	1	2	2	1	1	2	3	21
2013021041	-	-	2	2	35	1	2	2	1	1	2	3	21
2013021045	-	-	2	1	52	1	1	2	1	1	2	4	21
2013021046	-	-	2	1	53	1	2	2	1	1	2	3	21
2013021047	-	-	2	1	66	1	2	2	1	1	2	3	21
2013021052	-	-	2	1	31	1	2	2	1	1	2	3	21
2013021053	-	-	2	1	23	1	2	2	2	1	2	1	21
2013021054	-	-	2	1	26	1	2	2	1	1	3	3	21
2013021055	-	katG_S315T	2	1	21	1	2	2	1	1	3	2	21
2013021057	-	-	2	2	29	1	2	2	2	1	2	3	21
2013021059	-	-	2	1	23	1	2	2	1	1	3	2	21
2013021061	-	katG_S315N	2	1	22	2	2	2	1	1	2	3	21
2013021065	-	-	2	1	33	1	2	2	2	1	2	3	21
2013021067	-	-	2	1	29	1	2	2	1	1	2	4	21
2013021069	-	-	2	2	48	1	1	2	1	1	2	4	21
2013021070	-	-	2	1	19	2	2	2	2	1	2	1	21
2013021074	-	katG_S315T	2	1	57	1	1	2	1	1	2	3	21
2013021075	-	-	2	1	44	1	1	2	2	1	2	3	21
2013021079	-	-	2	1	23	1	2	2	2	1	3	2	21
2013021081	-	katG_S315T	1	1	44	1	2	2	2	1	2	3	21
2013021082	-	-	2	2	23	2	2	1	1	1	3	4	21
2013021086	-	-	2	2	33	2	2	N/A	1	1	2	4	21
2013021089	rpoB_L430P	katG_S315T	2	1	50	1	1	2	2	1	2	4	21
2013021100	-	-	2	1	23	1	1	2	2	1	2	4	21
2013021102	-	-	2	1	57	2	2	2	2	1	2	1	21
2013021106	-	-	2	2	26	2	2	2	1	2	3	3	21
2013021107	-	-	2	1	56	2	2	2	1	1	1	1	21
2013021115	-	-	1	2	32	1	2	N/A	1	1	2	4	21
2013021129	-	-	2	2	22	1	2	2	1	1	3	4	21
2013021131	-	-	2	2	20	1	2	2	2	1	2	2	21
2013021132	-	-	2	2	28	1	2	2	2	1	3	3	21
2013021135	rpoB_S450L	-	2	1	61	1	2	2	1	1	2	4	21
2013021136	-	-	2	1	82	1	2	2	1	1	3	3	21
2013021139	-	-	2	2	23	1	2	2	2	1	3	2	21
2013021142	-	-	2	2	26	1	2	2	2	1	2	4	21
2013021144	-	-	2	2	45	2	2	2	2	1	1	1	21
2013021147	-	-	2	2	18	1	2	2	1	1	2	2	21
2013021148	-	-	2	2	40	2	2	2	1	1	1	1	21
2013021149	-	-	2	2	87	1	2	2	1	1	1	3	21
2013021150	-	-	2	2	79	1	2	2	1	1	1	4	21
2013021151	-	katG_S315T	2	2	30	1	2	2	1	1	3	3	21
2013021153	-	-	2	1	25	1	2	2	2	1	3	3	21
2013021154	-	-	2	1	81	1	2	2	1	1	1	3	21
2013021157	-	katG_S315T	1	1	81	1	2	2	1	1	3	3	21
2013021162	-	-	2	1	47	1	2	2	1	1	2	4	21
2013021164	-	-	1	2	21	1	2	2	1	1	2	4	21
2013021166	-	-	2	2	29	2	2	2	2	1	3	3	21
2013021175	-	-	2	1	27	1	2	N/A	1	1	3	4	21
2013021178	-	-	2	1	30	1	2	N/A	1	1	3	3	21
2013021179	-	-	2	1	18	1	2	2	2	1	3	2	21
2013021181	-	-	2	2	55	1	2	2	2	1	2	4	21
2013021187	-	-	1	2	38	2	2	2	1	1	2	4	21
2013021190	-	-	2	1	46	1	2	2	2	1	2	3	21
2013021192	-	-	2	2	25	1	2	2	1	1	3	3	21
2013021194	-	-	1	2	35	2	2	2	1	1	1	1	21
2013021200	-	-	1	1	28	1	2	2	1	1	2	4	21
2013021204	-	katG_S315T	1	1	39	1	2	2	1	1	3	3	21
2013021206	-	-	2	1	41	2	2	2	2	1	2	4	21
2013021208	-	-	2	2	19	1	2	N/A	2	2	2	2	21
2013021213	-	-	2	2	25	1	2	2	2	1	3	3	21
2013021214	-	-	1	1	48	1	1	2	1	1	1	3	21
2013021216	-	-	2	1	36	1	2	2	1	1	2	3	21
2013021217	-	-	2	1	20	1	2	2	2	1	3	2	21
2013021218	-	-	2	1	47	1	2	2	1	1	2	4	21
2013021226	-	-	2	1	24	1	2	2	2	1	3	2	21
2013021227	-	-	2	1	56	2	2	2	1	1	2	1	21
2013021229	-	-	2	1	70	1	2	2	2	1	2	3	21
2013031001	-	-	2	1	50	2	2	2	1	1	2	1	31
2013031002	-	-	2	2	19	2	2	2	1	1	1	1	31
2013031003	-	-	1	1	52	2	1	2	1	1	2	1	31
2013031006	-	-	2	1	41	2	2	2	2	1	2	1	31
2013031007	-	-	2	1	55	2	2	2	1	1	2	1	31
2013031011	-	-	1	1	42	2	2	N/A	1	1	1	1	31
2013031013	-	-	2	2	21	1	2	2	1	1	3	2	31
2013031014	-	-	2	1	67	2	2	2	1	1	2	1	31
2013031017	-	-	2	1	27	2	2	2	1	1	1	1	31
2013031020	-	-	2	1	63	2	2	2	2	1	1	1	31
2013031024	rpoB_S450L	katG_S315T	2	1	19	2	2	2	1	1	1	1	31
2013031025	-	-	2	2	34	1	2	2	1	1	2	3	31
2013031026	-	-	2	1	54	2	2	2	1	1	2	3	31
2013031027	-	-	2	1	19	2	2	2	1	1	2	1	31
2013031028	-	-	2	1	80	2	2	2	1	1	1	1	31
2013031030	-	-	2	2	84	2	2	2	1	1	1	1	31
2013031031	-	-	1	1	66	2	2	2	1	1	2	1	31
2013031040	-	-	2	1	19	2	2	2	1	1	2	2	31
2013031041	-	-	2	1	43	2	2	2	1	1	2	1	31
2013031043	-	-	2	1	56	2	2	2	1	1	2	1	31
2013031063	-	-	2	1	64	1	2	2	1	1	2	1	31
2013032002	-	-	2	1	21	2	2	2	1	1	1	1	32
2013032012	-	-	2	2	31	2	2	2	1	1	1	1	32
2013032015	-	-	1	1	36	2	2	2	1	1	2	1	32
2013032020	-	-	2	1	59	2	2	2	1	1	1	1	32
2013032025	-	-	2	1	50	2	2	2	1	1	2	1	32
2013032031	-	fabG1_C-15T	2	1	50	2	2	2	1	1	2	1	32
2013032038	rpoB_L430P	-	2	2	54	2	1	2	1	1	1	1	32
2013032048	-	-	2	2	25	1	2	2	1	1	3	3	32
2013032050	-	-	2	2	22	2	2	2	1	1	2	4	32
2013032051	-	-	2	1	74	2	2	2	1	1	1	1	32
2013032056	-	-	2	1	46	2	2	2	1	1	1	1	32
2013032061	-	-	2	1	37	2	1	N/A	1	1	1	1	32
2013032062	-	-	2	1	18	2	2	2	1	1	2	2	32
2013032064	-	-	2	1	74	1	2	2	1	1	1	1	32
2013032073	-	-	2	1	37	2	2	2	1	1	2	1	32
2013032090	-	-	2	2	44	2	2	2	1	1	1	1	32
2013033015	-	-	2	1	43	2	2	2	1	1	2	1	33
2013033016	-	katG_S315T	2	1	66	2	2	2	1	1	2	1	33
2013033018	-	-	2	1	39	1	2	2	1	1	2	4	33
2013033019	-	-	2	2	37	1	2	2	1	1	2	4	33
2013033021	-	katG_S315T	2	2	63	2	2	2	1	1	1	1	33
2013033022	-	-	2	1	50	2	2	2	1	1	1	1	33
2013033023	-	katG_S315T	2	1	21	1	2	2	1	1	2	4	33
2013033024	-	-	2	1	65	1	2	2	1	1	1	1	33
2013033026	-	katG_S315T	2	1	72	2	2	2	1	1	1	1	33
2013033027	-	-	1	1	56	2	2	2	1	1	1	1	33
2013033028	-	-	1	1	65	2	2	2	1	1	1	1	33
2013033029	-	-	2	1	55	1	2	2	1	1	2	4	33
2013033031	-	-	2	1	74	2	2	2	1	1	1	4	33
2013033032	-	-	2	2	51	2	2	2	1	1	1	1	33
2013033034	-	-	2	2	49	2	2	2	1	1	2	1	33
2013033035	-	-	1	1	73	2	2	2	1	1	1	1	33
2013033036	-	-	2	2	68	2	2	2	1	1	1	1	33
2013033037	-	-	2	1	52	1	2	2	1	1	2	4	33
2013033038	-	-	1	1	55	2	2	2	1	1	1	1	33
2013033039	-	-	1	1	77	2	2	2	1	1	1	1	33
2013033040	-	-	2	1	70	1	2	2	N/A	1	2	4	33
2013033042	-	-	2	1	62	2	2	2	1	1	1	1	33
2013033044	-	-	2	1	45	2	2	2	1	1	1	1	33
2013033045	-	-	1	1	51	2	2	2	1	1	1	1	33
2013033046	-	-	2	1	43	2	2	2	1	1	1	1	33
2013033047	rpoB_S450L	katG_W300G	2	2	76	2	2	2	1	1	1	1	33
2013033057	rpoB_V170F	fabG1_C-15T,inhA_I21T	2	1	64	2	2	2	1	1	1	1	33
2013033058	-	fabG1_C-15T	2	2	45	2	2	2	1	1	2	1	33
2013033059	rpoB_V170F,rpoB_H445Y	fabG1_C-15T,inhA_I21T	2	2	41	2	2	2	1	1	2	1	33
2013033061	rpoB_H445Y	katG_S315T,fabG1_C-15T	2	2	70	2	2	2	1	1	1	1	33
2013033062	rpoB_H445Y	katG_S315T	1	1	64	2	2	2	1	1	1	1	33
2013033063	rpoB_H445Y	katG_S315T	2	1	70	2	2	2	1	1	1	1	33
2013033064	rpoB_H445Y	katG_S315T	1	2	63	2	2	2	1	1	1	1	33
2013033065	rpoB_H445Y	katG_S315T	1	1	43	2	2	2	1	1	1	1	33
2013033066	rpoB_H445Y	katG_S315T	1	2	76	2	2	2	1	1	1	1	33
2013033067	rpoB_H445Y	katG_S315T	2	1	67	2	2	2	1	1	1	1	33
2013033068	rpoB_H445Y	katG_S315T	1	2	73	1	2	2	1	1	1	1	33
2013033070	rpoB_H445Y	katG_S315T	2	1	19	1	2	2	1	1	2	2	33
2013033071	rpoB_H445Y	katG_S315T	2	1	70	2	2	2	1	1	1	1	33
2013033101	-	-	2	1	40	N/A	2	N/A	1	1	N/A	1	33
2013033102	rpoB_S450L	fabG1_L203L	2	1	51	2	2	2	1	1	2	1	33
2013033104	-	-	2	2	57	2	2	2	1	1	1	1	33
2013033106	rpoB_S450L	fabG1_L203L	2	1	43	1	2	2	1	1	2	1	33
2013033107	-	-	1	1	66	2	2	2	1	1	1	1	33
2013033108	-	-	2	2	48	2	2	2	1	1	1	1	33
2013033109	rpoB_S450L	fabG1_L203L	2	2	51	2	2	2	1	1	1	1	33
2013033110	-	-	2	1	41	2	2	2	1	1	1	1	33
2013033111	-	-	2	1	60	2	2	2	1	1	1	1	33
2013033112	-	-	2	2	47	2	2	2	1	1	1	1	33
2013033114	-	-	2	1	37	1	2	2	2	1	2	1	33
2013033115	-	-	2	2	41	1	2	2	1	1	2	1	33
2013033117	-	-	1	1	27	1	1	2	1	1	2	4	33
2013033118	-	-	2	1	41	2	2	2	1	1	1	1	33
2013033120	-	-	2	2	57	2	2	2	1	1	1	1	33
2013033121	-	-	2	1	60	2	2	2	1	1	1	1	33
2013033123	-	-	2	2	43	1	2	2	1	1	1	1	33
2013033126	-	-	2	1	47	2	2	2	1	1	1	1	33
2013033127	rpoB_H445N	katG_S315T	2	2	57	2	2	2	1	1	1	1	33
2013033128	-	-	1	1	34	2	2	2	2	1	1	1	33
2013033129	rpoB_H445N	katG_S315T	2	1	59	2	2	2	1	1	2	1	33
2013033131	-	-	2	1	53	2	2	2	1	1	2	1	33
2013033137	-	ahpC_G-48A	2	2	24	1	2	2	1	1	2	4	33
2013033138	-	-	2	1	68	2	2	2	1	1	1	1	33
2013033139	-	-	2	1	41	2	2	2	1	1	1	1	33
2013033140	-	ahpC_G-48A	2	1	66	1	2	2	1	1	2	4	33
2013033141	-	-	2	2	57	1	2	2	2	1	1	1	33
2013033156	-	fabG1_C-15T	2	1	64	2	2	2	1	1	1	1	33
2013033158	-	-	2	2	75	2	2	2	2	1	1	1	33
2013033159	rpoB_S450L	katG_S315T	2	1	29	2	2	2	2	1	2	4	33
2013033176	-	fabG1_C-15T	2	2	23	2	2	2	1	1	2	4	33
2013033189	-	-	2	1	39	2	2	2	1	1	2	1	33
2013033195	-	-	2	2	43	2	2	2	1	1	2	1	33
2013033214	rpoB_S450L	katG_S315T	2	1	42	2	2	2	1	1	1	1	33
2013034001	-	-	1	1	53	2	2	2	N/A	1	1	1	34
2013034005	rpoB_H445L	katG_S315T	2	1	62	2	2	2	N/A	1	1	1	34
2013034007	-	-	2	1	23	2	2	2	N/A	1	3	1	34
2013034009	-	-	2	1	60	2	2	2	2	1	1	1	34
2013034010	-	fabG1_C-15T	2	2	62	2	2	2	N/A	1	1	1	34
2013034011	-	-	2	1	58	2	2	2	1	1	1	1	34
2013034026	-	-	2	1	27	2	2	2	1	1	1	1	34
2013034032	-	fabG1_C-15T	2	1	30	2	2	2	N/A	1	2	1	34
2013034037	-	-	2	2	57	2	1	2	1	1	2	1	34
2013034038	-	-	2	1	40	2	2	2	2	1	2	1	34
2013034042	-	-	2	1	56	2	2	2	1	1	2	1	34
2013034051	-	-	2	1	37	2	2	2	2	1	1	4	34
2013034055	-	-	1	1	31	2	2	1	2	1	3	1	34
2013034056	-	-	2	1	49	2	2	2	1	1	2	1	34
2013034060	-	-	1	2	25	2	2	2	N/A	1	2	1	34
2013034062	-	-	2	1	81	2	2	2	1	1	1	3	34
2013034078	-	-	1	1	61	2	2	2	1	1	1	1	34
2013034080	-	-	1	1	62	2	2	2	2	1	2	1	34
2013034081	-	-	1	2	19	2	2	2	1	1	2	4	34
2013034117	-	-	1	2	28	2	2	2	1	1	2	1	34
2013034150	-	-	2	1	41	2	2	1	1	1	2	1	34
2013034155	-	-	1	1	75	1	2	2	1	1	2	1	34
2013041001	rpoB_S450L	katG_W191G,fabG1_C-15T	2	1	23	1	2	2	1	1	2	1	41
2013041006	-	-	2	1	26	2	2	2	1	1	2	1	41
2013041007	-	-	2	2	24	2	2	2	1	1	3	1	41
2013041009	-	-	2	1	74	2	2	2	1	1	1	1	41
2013041010	-	-	2	1	43	1	2	2	1	1	2	1	41
2013041012	rpoB_D435V	katG_S315T	2	1	68	1	2	2	1	1	1	1	41
2013041014	rpoB_H445Y	-	2	1	45	2	2	2	1	1	2	3	41
2013041015	-	-	2	2	71	2	2	2	1	1	1	1	41
2013041016	-	fabG1_T-8C,katG_S315T	2	2	27	2	2	2	1	1	2	1	41
2013041020	-	-	2	2	54	2	2	2	1	1	1	1	41
2013041021	-	-	2	1	34	2	2	2	1	1	2	1	41
2013041022	-	-	2	1	65	2	2	2	1	1	2	1	41
2013042011	rpoB_S450L	katG_S315T	2	1	15	1	2	2	1	1	2	2	42
2013042023	rpoB_S450L	katG_S315T	2	2	90	1	2	2	2	1	2	3	42
2013042025	rpoB_S450L	katG_S315T	2	1	27	2	2	2	1	1	2	1	42
2013042027	rpoB_S450L	katG_S315T	2	1	58	2	2	2	1	1	1	1	42
2013042031	rpoB_S450L	katG_S315T	2	1	77	1	2	2	1	1	1	1	42
2013042032	rpoB_S450L	katG_S315T	2	1	63	1	2	2	1	1	1	3	42
2013042033	rpoB_S450L	katG_S315T	2	1	58	1	2	2	1	1	1	4	42
2013042044	rpoB_S450L	katG_S315T	2	2	49	2	2	2	1	1	2	1	42
2013042047	rpoB_S450L	katG_S315T	2	1	47	2	2	2	1	1	2	1	42
2013042048	rpoB_S450L	katG_S315T	2	1	22	2	2	2	1	1	3	2	42
2013042054	-	-	2	1	22	2	2	2	1	1	2	4	42
2013042055	rpoB_S450L	katG_S315T	2	2	24	1	2	2	1	1	2	4	42
2013042058	rpoB_S450L	katG_S315T	2	1	47	2	2	2	1	1	2	1	42
2013042075	-	-	1	1	23	2	2	2	1	1	2	4	42
2013042076	-	-	1	2	47	2	2	2	1	1	2	1	42
2013042078	-	-	2	2	16	2	2	2	1	1	2	1	42
2013042079	-	-	2	1	66	2	2	2	1	1	2	1	42
2013042080	-	-	2	2	18	2	2	N/A	1	1	2	2	42
2013042082	-	-	2	2	23	1	2	2	1	1	3	2	42
2013042086	-	-	2	1	22	2	2	2	1	1	3	1	42
2013042095	-	-	2	1	24	2	2	2	1	1	2	1	42
2013042100	-	-	2	1	62	2	2	2	1	1	1	1	42
2013042103	-	-	1	2	45	2	1	2	1	1	2	1	42
2013042104	-	-	2	1	16	2	2	2	1	1	2	2	42
2013042109	-	-	2	2	23	1	2	2	1	1	3	2	42
2013042110	-	-	2	1	75	2	2	2	1	1	1	1	42
2013042113	-	-	2	1	66	2	2	2	1	1	1	1	42
2013042114	-	-	2	2	19	2	2	2	1	1	2	1	42
2013042115	-	-	2	1	59	2	2	2	1	1	1	1	42
2013042188	rpoB_H445L	katG_S315T	1	1	45	2	2	2	2	1	2	1	42
2013042226	-	-	2	2	72	2	2	N/A	1	1	1	1	42
2013042229	-	-	2	1	14	2	2	2	2	1	2	2	42
2013042238	-	-	2	1	82	2	2	2	1	1	1	1	42
2013042246	-	-	2	2	46	2	2	2	1	1	2	1	42
2013042249	-	-	2	1	43	2	2	2	1	1	2	4	42
2013042260	rpoB_L430P	katG_S315T	2	2	43	2	2	2	1	1	2	1	42
2013042263	-	-	2	1	79	1	2	2	1	1	2	4	42
2013042279	-	-	2	1	73	2	2	2	1	1	1	1	42
2013042290	-	-	2	1	37	2	2	2	1	1	2	1	42
2013042302	rpoB_S450L	katG_S315T	2	1	25	1	2	2	1	1	2	4	42
2013042314	rpoB_L452P,rpoB_D435A	fabG1_C-15T	2	2	73	2	2	2	1	1	1	1	42
2013061001	-	-	2	1	25	2	2	2	2	1	2	1	61
2013061002	-	-	2	1	45	2	2	2	2	1	1	1	61
2013061008	-	-	1	1	55	2	2	2	2	1	1	1	61
2013061009	-	-	2	1	59	1	2	2	1	1	2	3	61
2013061012	-	fabG1_C-15T	2	2	38	2	2	2	1	1	2	1	61
2013061014	-	katG_S315T	2	2	15	2	2	2	2	1	2	2	61
2013061016	-	-	2	1	39	2	2	2	1	1	2	1	61
2013061017	-	-	1	1	63	N/A	2	N/A	1	1	N/A	1	61
2013061019	-	-	2	1	45	1	2	2	2	1	1	4	61
2013061020	-	-	2	1	54	1	1	2	2	1	2	4	61
2013061021	rpoB_S450L	-	1	1	61	1	1	2	1	1	2	3	61
2013061025	-	-	2	2	21	2	2	2	1	1	3	2	61
2013061026	rpoB_H445R	katG_S315T	2	1	26	2	2	2	2	1	1	3	61
2013061029	-	-	2	1	60	1	2	2	2	2	2	3	61
2013061034	-	-	1	1	71	1	1	2	1	1	2	3	61
2013061035	-	-	2	2	74	1	2	2	1	1	2	3	61
2013061036	rpoB_D435V	katG_S315N	2	1	69	2	2	2	1	1	2	3	61
2013061040	rpoB_H445Y	katG_S315T	2	2	58	2	2	2	2	2	1	1	61
2013061044	-	-	2	1	52	1	1	1	1	1	1	4	61
2013061045	-	katG_S315T	2	1	62	2	2	2	1	1	1	1	61
2013061046	rpoB_D435G,rpoB_L430P	katG_S315T	1	2	49	1	2	2	1	1	2	3	61
2013061047	-	-	2	1	23	1	2	2	1	1	3	4	61
2013061048	-	-	1	1	43	1	2	2	1	1	2	4	61
2013061050	-	-	2	2	33	1	2	2	2	1	3	3	61
2013061056	-	-	2	1	34	2	2	2	1	1	2	1	61
2013061057	-	-	2	1	72	2	2	2	1	1	1	1	61
2013061058	-	-	2	1	81	1	2	2	1	1	2	3	61
2013061064	-	-	2	1	23	1	2	2	2	1	2	4	61
2013061065	-	katG_S315T	1	1	55	1	2	2	2	1	2	4	61
2013061068	-	-	2	1	54	1	2	2	2	1	2	4	61
2013061069	-	-	2	2	28	2	2	2	2	1	2	1	61
2013061072	-	-	2	1	38	2	1	2	1	1	1	4	61
2013061073	-	-	2	2	18	1	2	2	1	1	3	2	61
2013061082	-	-	2	1	19	2	2	2	1	1	2	1	61
2013061084	-	-	2	1	67	2	2	2	1	1	1	1	61
2013061085	-	katG_S315T	1	2	34	1	2	2	1	1	3	3	61
2013061088	-	-	2	1	52	1	1	2	2	2	2	3	61
2013061090	-	-	1	1	44	1	2	2	2	1	2	4	61
2013061093	-	-	1	1	50	1	2	2	1	1	2	4	61
2013061094	-	-	2	2	18	2	2	2	1	1	2	2	61
2013061095	-	-	1	2	52	1	2	2	1	1	2	3	61
2013061098	-	-	2	2	40	1	1	2	2	1	2	3	61
2013061099	-	-	2	1	63	2	1	2	2	1	2	3	61
2013061101	rpoB_S450L	-	1	1	48	2	1	1	1	1	1	1	61
2013061102	rpoB_H445D	-	1	1	47	2	1	2	1	1	2	1	61
2013061103	-	-	2	1	79	1	2	1	1	1	1	3	61
2013061104	-	-	2	1	58	1	2	2	1	1	2	3	61
2013061105	-	katG_S315T	2	1	23	2	2	2	1	1	2	1	61
2013061108	-	-	2	2	65	1	2	2	2	1	2	3	61
2013061111	-	-	2	1	44	1	2	2	2	1	2	4	61
2013061116	-	-	2	1	52	1	1	2	1	1	2	4	61
2013061118	-	-	2	1	26	2	2	2	1	2	2	4	61
2013061119	-	-	2	1	26	2	2	2	1	2	3	4	61
2013061126	-	-	1	1	33	2	2	2	2	1	1	1	61
2013061132	rpoB_H445D	fabG1_C-15T	1	2	43	1	2	2	1	1	2	4	61
2013061133	-	-	1	1	55	1	2	2	1	2	2	4	61
2013061139	rpoB_S450L	katG_S315T	1	1	28	1	2	2	2	1	3	4	61
2013061141	-	-	1	1	49	1	2	2	2	1	2	4	61
2013061144	-	-	2	2	41	2	2	2	1	1	2	3	61
2013061145	-	fabG1_C-15T	2	2	77	1	2	2	1	1	1	3	61
2013061146	-	-	1	2	17	1	2	2	1	1	3	2	61
2013061148	-	-	2	1	60	1	2	2	2	1	2	3	61
2013061151	-	-	2	1	45	1	2	2	2	1	2	3	61
2013061153	-	-	2	1	50	2	1	2	1	1	2	1	61
2013061154	rpoB_S450L	katG_S315T	2	2	62	1	1	1	1	1	2	3	61
2013061160	-	-	2	2	23	1	2	2	1	2	3	4	61
2013061166	rpoB_S450L	katG_S315T	1	1	63	1	2	2	2	1	1	3	61
2013061169	-	-	2	2	48	2	1	2	1	1	1	1	61
2013061170	-	-	2	1	27	1	2	2	1	1	2	4	61
2013061171	rpoB_H445L	ahpC_C-52T,katG_Chromosome:g.2153889_2156147del	1	2	52	1	1	2	1	1	2	3	61
2013061173	rpoB_S450L	fabG1_C-15T	1	1	67	1	1	2	1	2	2	3	61
2013061174	rpoB_S450L	fabG1_C-15T	1	1	57	1	2	2	1	1	2	3	61
2013061175	-	-	2	1	43	2	1	2	1	1	2	1	61
2013061183	-	katG_S315T	2	1	45	1	2	2	1	1	2	3	61
2013061188	-	-	1	1	25	1	2	2	1	1	3	4	61
2013061200	-	-	2	1	75	1	2	2	1	1	2	3	61
2013061204	-	fabG1_C-15T	2	2	23	2	2	2	1	1	2	1	61
2013061209	-	-	1	1	58	2	2	2	1	1	1	4	61
2013061210	rpoB_L452P	katG_S315T	1	1	56	1	2	2	1	1	2	3	61
2013061211	-	-	1	2	60	1	2	2	1	1	2	3	61
2013061215	-	-	2	1	39	2	2	2	2	1	2	1	61
2013061219	-	fabG1_C-15T	1	1	63	1	2	2	1	1	2	3	61
2013061221	-	-	2	1	42	N/A	2	N/A	1	1	N/A	1	61
2013061224	-	-	1	1	40	1	2	2	1	1	2	3	61
2013061227	rpoB_L430P	-	1	1	49	1	2	2	1	1	2	4	61
2013061231	-	-	2	1	47	1	2	2	1	1	1	4	61
2013061234	-	-	2	2	26	2	2	2	1	1	2	3	61
2013061235	-	-	2	1	50	1	2	2	1	1	2	4	61
2013061239	-	-	2	1	57	1	2	2	1	1	3	4	61
2013061242	-	fabG1_C-15T	2	2	50	1	2	2	1	1	2	3	61
2013061250	-	-	2	1	35	1	2	2	1	1	2	3	61
2013061254	-	fabG1_T-8C	2	1	63	1	2	2	2	1	2	3	61
2013061258	-	-	2	2	48	2	1	2	2	1	1	1	61
2013061260	rpoB_S450L	-	2	1	36	1	2	2	2	1	3	3	61
2013061264	-	-	2	1	50	1	1	2	1	2	2	4	61
2013061273	-	-	2	1	33	1	2	2	1	1	1	4	61
2013061274	-	-	2	1	34	1	2	2	1	1	2	3	61
2013061275	-	-	2	1	22	1	2	2	1	1	2	4	61
2013061277	-	-	1	1	37	1	1	2	1	1	2	3	61
2013061278	-	-	2	1	56	1	1	2	1	1	2	3	61
2013061279	rpoB_Q432L	fabG1_C-15T	N/A	1	44	2	1	2	1	1	1	1	61
2013061283	-	katG_S315T	1	1	53	1	2	2	2	1	2	4	61
2013061289	-	-	2	2	37	1	2	2	2	1	1	4	61
2013061291	-	-	1	1	79	1	2	2	2	1	2	3	61
2013061299	-	fabG1_C-15T	2	2	22	1	2	2	1	1	2	4	61
2013061300	-	katG_S315T	2	1	57	2	2	2	1	1	1	1	61
2013061301	-	katG_S315T	2	1	38	1	2	2	1	1	1	4	61
2013061304	rpoB_H445Y	-	2	1	59	2	1	2	1	1	2	1	61
2013061305	rpoB_L430P,rpoB_D435A	katG_S315T	1	1	31	2	2	2	1	1	3	4	61
2013061306	-	-	1	1	52	2	2	2	1	1	1	1	61
2013061315	rpoB_D435Y	ahpC_C-81T,ahpC_G-48A	1	1	51	1	1	2	1	1	2	4	61
2013061316	-	-	2	2	40	2	1	2	1	1	1	1	61
2013071001	-	-	2	1	33	N/A	2	N/A	1	1	N/A	3	71
2013071003	rpoB_S450C	-	N/A	N/A	N/A	N/A	N/A	N/A	1	N/A	N/A	N/A	71
2013071005	-	-	2	1	15	N/A	2	N/A	1	1	N/A	2	71
2013071007	-	fabG1_C-15T	2	1	54	N/A	2	N/A	1	1	N/A	1	71
2013071008	-	-	2	1	47	N/A	2	N/A	1	1	N/A	1	71
2013071009	-	-	2	1	26	N/A	2	N/A	1	1	N/A	4	71
2013071011	-	-	2	2	66	N/A	2	N/A	1	1	N/A	1	71
2013071013	-	-	2	1	61	N/A	2	N/A	1	1	N/A	1	71
2013071014	rpoB_S450L	katG_S315T	2	1	53	N/A	2	N/A	1	1	N/A	1	71
2013071015	-	-	2	1	67	N/A	2	N/A	1	1	N/A	3	71
2013071016	-	-	2	1	38	N/A	2	N/A	1	1	N/A	3	71
2013071019	-	-	N/A	N/A	N/A	N/A	N/A	N/A	1	N/A	N/A	N/A	71
2013071020	-	-	2	1	35	N/A	2	N/A	1	1	N/A	1	71
2013071022	-	-	2	2	46	N/A	2	N/A	1	1	N/A	1	71
2013071023	-	katG_S315T	2	2	32	N/A	2	N/A	1	1	N/A	1	71
2013071024	-	-	N/A	N/A	N/A	N/A	N/A	N/A	1	N/A	N/A	N/A	71
2013071026	-	-	N/A	N/A	N/A	N/A	N/A	N/A	1	N/A	N/A	N/A	71
2013071028	rpoB_L452P	katG_S315T	2	2	25	N/A	2	N/A	1	1	N/A	4	71
2013071031	-	katG_S315T	2	1	49	N/A	2	N/A	1	1	N/A	3	71
2013071032	-	-	N/A	N/A	N/A	N/A	N/A	N/A	1	N/A	N/A	N/A	71
2013071033	-	-	2	2	81	N/A	2	N/A	1	1	N/A	3	71
2013071034	-	fabG1_C-15T	2	1	42	N/A	2	N/A	1	1	N/A	1	71
2013071037	rpoB_S450L	katG_S315T	2	1	26	N/A	2	N/A	1	1	N/A	4	71
2013071038	rpoB_S450L	katG_S315T	1	2	22	N/A	2	N/A	1	1	N/A	1	71
2013071040	rpoB_H445Y	katG_S315T	1	1	36	N/A	2	N/A	1	1	N/A	4	71
2013071041	-	-	2	1	50	N/A	2	N/A	1	1	N/A	1	71
2013071043	rpoB_H445Y,rpoB_D435G,rpoB_L430P	katG_S315T	2	1	55	N/A	2	N/A	1	1	N/A	1	71
2013071045	-	-	2	1	46	N/A	2	N/A	1	1	N/A	1	71
2013071046	-	-	N/A	N/A	N/A	N/A	N/A	N/A	1	N/A	N/A	N/A	71
2013071049	-	-	N/A	N/A	N/A	N/A	N/A	N/A	1	N/A	N/A	N/A	71
2013071051	-	katG_S315T	2	1	43	N/A	2	N/A	1	1	N/A	4	71
2013071053	-	-	2	2	93	N/A	2	N/A	1	1	N/A	4	71
2013071055	-	fabG1_C-15T	N/A	N/A	N/A	N/A	N/A	N/A	1	N/A	N/A	N/A	71
2013071057	-	-	N/A	N/A	N/A	N/A	N/A	N/A	1	N/A	N/A	N/A	71
2013071059	-	-	2	1	23	1	2	2	1	1	2	4	71
2013071061	rpoB_S450L	katG_S315T	2	1	50	1	2	2	1	1	2	1	71
2013071064	-	-	2	2	75	N/A	2	N/A	1	1	N/A	1	71
2013071065	-	-	2	1	55	N/A	2	N/A	1	1	N/A	1	71
2013071066	-	-	2	2	85	N/A	2	N/A	1	1	N/A	3	71
2013071069	rpoB_H445D	-	N/A	N/A	N/A	N/A	N/A	N/A	1	N/A	N/A	N/A	71
2013071070	rpoB_H445D	-	2	1	46	N/A	2	N/A	1	1	N/A	1	71
2013071071	-	katG_S315T	2	1	47	2	2	2	1	1	2	1	71
2013071073	-	-	N/A	N/A	N/A	N/A	N/A	N/A	1	N/A	N/A	N/A	71
2013071074	-	-	2	1	44	2	2	2	2	1	1	1	71
2013071075	-	katG_S315T	2	2	25	2	2	2	1	1	3	3	71
2013071076	-	-	2	1	58	2	2	2	1	1	2	1	71
2013071078	-	-	1	1	52	2	2	2	1	1	1	1	71
2013071080	-	-	2	1	50	2	2	2	1	1	2	1	71
2013071081	-	-	2	1	51	2	2	2	1	1	1	1	71
2013071082	-	-	2	2	69	2	2	2	1	1	1	1	71
2013071084	-	-	2	1	75	1	2	2	1	1	1	3	71
2013071090	-	-	2	1	66	1	2	2	1	1	2	1	71
2013071091	-	-	2	2	49	2	2	2	1	1	1	1	71
2013071092	-	-	2	2	71	2	2	2	1	1	1	1	71
2013071096	-	-	2	1	57	2	2	2	1	1	1	1	71
2013071097	-	katG_S315T	2	1	59	2	2	2	2	1	1	1	71
2013071098	-	-	2	2	30	1	2	2	1	1	2	4	71
2013071099	-	-	2	1	51	2	2	2	1	1	2	1	71
2013071100	rpoB_S450L	fabG1_C-15T,katG_N138D	2	1	61	1	2	2	1	1	2	1	71
2013071105	-	-	2	1	15	2	2	2	1	1	2	1	71
2013071106	-	katG_S315T	2	2	18	1	2	2	1	1	2	4	71
2013071107	rpoB_S450L	katG_S315T	2	1	28	2	2	2	1	1	2	1	71
2013071113	-	fabG1_C-15T	2	1	30	2	2	2	1	1	1	1	71
2013071114	-	-	2	1	29	1	2	2	1	1	3	3	71
2013071116	rpoB_H445D	katG_S315T	2	2	78	1	2	2	1	1	1	4	71
2013071118	-	katG_S315T	2	1	31	2	2	2	1	1	1	1	71
2013071120	-	-	2	2	67	1	2	2	1	1	1	1	71
2013071121	-	katG_S315T	1	1	53	2	2	2	1	1	2	1	71
2013071123	-	-	2	1	73	1	2	2	1	1	1	3	71
2013071124	-	-	1	1	45	2	2	2	1	1	1	1	71
2013071125	-	-	2	2	44	2	1	2	1	1	1	1	71
2013071126	-	katG_S315T	2	1	62	2	2	2	1	1	1	1	71
2013071127	rpoB_S450L	katG_S315T	2	2	77	1	2	2	1	1	1	3	71
2013071128	-	-	2	1	56	2	2	2	1	1	1	1	71
2013071130	-	-	2	2	25	2	2	2	1	1	3	1	71
2013071132	-	-	2	1	44	2	2	2	1	1	1	1	71
2013071133	rpoB_S450L	-	2	2	33	1	2	2	1	1	2	1	71
2013071135	-	-	2	1	49	2	2	2	1	1	2	1	71
2013071136	-	-	2	1	50	2	1	2	1	1	1	1	71
2013071138	rpoB_D435Y	-	2	2	63	1	1	2	1	1	1	4	71
2013071139	-	-	2	1	19	1	2	2	1	1	2	2	71
2013071140	rpoB_M434I,rpoB_L430P	katG_S315T	2	1	17	1	2	2	1	1	2	2	71
2013071142	-	-	2	1	65	2	2	2	1	1	1	1	71
2013071143	-	-	2	1	37	1	2	2	1	1	1	1	71
2013071144	-	-	2	2	37	2	2	2	1	1	2	1	71
2013071145	-	-	1	1	45	1	2	2	1	1	2	4	71
2013071146	-	-	2	2	29	1	2	2	1	1	2	4	71
2013071147	-	katG_S315T	2	1	43	1	2	2	1	1	2	4	71
2013071149	-	-	2	1	47	1	2	2	1	2	1	3	71
2013071150	rpoB_S450L	katG_S315T	1	1	38	1	1	2	1	1	3	3	71
2013071151	-	katG_S315T	2	1	50	1	N/A	2	1	1	2	3	71
2013071152	-	-	2	2	53	1	2	1	1	1	1	4	71
2013071155	-	-	2	1	46	2	2	2	1	1	2	1	71
2013071156	-	-	2	1	46	2	2	2	1	1	1	1	71
2013071157	-	-	2	1	55	2	2	2	1	1	2	3	71
2013071158	-	katG_S315T	2	1	44	2	2	2	1	1	1	1	71
2013071159	-	-	2	2	81	1	2	2	1	1	1	4	71
2013071160	-	-	2	1	59	1	2	2	1	1	1	1	71
2013071161	rpoB_S450L	-	2	2	48	1	2	2	1	1	2	4	71
2013071167	-	-	2	1	58	2	2	2	1	1	1	1	71
2013071168	-	-	2	1	44	1	2	2	1	1	2	1	71
2013071169	-	-	2	1	41	2	2	2	1	1	2	3	71
2013071170	-	katG_S315T	2	1	70	2	2	2	1	1	1	1	71
2013071172	-	-	1	1	43	2	2	2	1	1	2	4	71
2013071173	-	-	2	1	35	1	2	2	1	1	2	3	71
2013071174	-	-	2	1	78	1	2	2	1	1	2	3	71
2013081001	-	-	2	1	46	2	2	2	1	1	1	1	81
2013081003	rpoB_H445N	fabG1_C-15T	2	1	49	2	2	2	1	1	2	4	81
2013081004	-	-	2	2	61	2	2	2	1	1	1	4	81
2013081005	rpoB_H445D	katG_S315T	1	1	58	2	2	2	1	1	1	1	81
2013081006	-	-	1	1	50	2	1	2	2	1	3	4	81
2013081007	-	katG_S315T	2	1	42	2	2	2	1	1	1	1	81
2013081008	-	-	2	1	44	2	2	2	2	1	1	1	81
2013081009	-	fabG1_C-15T	1	1	70	2	2	2	1	1	1	1	81
2013081014	-	-	2	1	66	2	1	N/A	1	1	1	1	81
2013081015	-	-	2	1	28	1	2	2	1	1	2	4	81
2013081017	-	-	2	1	45	2	2	2	1	1	2	1	81
2013081020	-	-	2	2	29	2	2	2	1	1	1	1	81
2013081022	-	-	2	2	75	2	2	2	1	1	1	4	81
2013081023	-	katG_S315T	1	1	60	2	1	2	1	1	2	3	81
2013081025	-	-	2	1	19	2	2	2	1	1	2	4	81
2013081026	-	-	2	2	48	2	2	2	2	1	1	1	81
2013081030	-	-	2	1	20	1	2	2	1	1	2	4	81
2013081036	-	-	2	1	49	2	2	2	1	1	3	4	81
2013081037	-	katG_S315T	2	1	42	1	2	2	1	1	1	1	81
2013081041	rpoB_I491F,rpoB_S450L	fabG1_C-15T	2	1	26	1	2	2	1	1	1	3	81
2013081044	rpoB_S450L	katG_S315T	2	1	74	2	2	2	1	1	1	1	81
2013081045	-	-	2	1	23	2	2	2	1	1	2	1	81
2013081047	-	katG_S315T	1	1	76	1	2	2	2	1	2	3	81
2013081048	-	-	1	2	14	2	2	2	1	1	2	2	81
2013081051	rpoB_S450L	katG_S315T	2	1	58	1	2	2	1	1	1	4	81
2013081055	-	-	1	1	51	1	2	2	1	1	2	4	81
2013081056	rpoB_S450L	katG_S315T	2	2	24	2	2	2	1	1	3	4	81
2013081059	-	-	1	1	16	2	2	2	1	1	2	2	81
2013081062	-	-	1	1	46	2	2	2	1	1	1	1	81
2013081063	-	-	2	2	20	2	2	2	1	1	2	4	81
2013081065	-	-	2	1	50	2	2	2	1	1	1	1	81
2013081067	rpoB_S450L	katG_S315T	1	1	75	2	1	2	1	1	2	3	81
2013081068	rpoB_L430P	katG_S315T	1	1	46	2	2	2	1	1	1	4	81
2013081069	-	-	2	1	50	2	2	2	1	1	1	1	81
2013081071	-	-	2	1	48	2	2	2	2	1	2	1	81
2013081075	-	-	1	1	25	2	2	2	1	1	2	1	81
2013081077	-	-	2	1	70	2	2	N/A	1	1	1	1	81
2013081079	-	-	1	1	22	2	2	2	1	2	2	1	81
2013081080	-	-	2	1	44	2	2	2	1	1	2	1	81
2013081082	-	-	2	1	47	1	1	2	1	1	3	3	81
2013081083	-	-	2	1	47	2	2	2	2	1	2	1	81
2013081084	-	-	2	2	44	2	2	2	2	1	2	1	81
2013081085	-	ahpC_G-48A	2	1	62	2	2	N/A	1	1	1	1	81
2013081087	-	fabG1_C-15T	2	1	56	2	2	2	1	1	1	1	81
2013081088	-	-	1	1	20	2	2	2	2	1	2	2	81
2013081093	-	-	2	2	17	1	2	2	2	1	2	4	81
2013081095	-	-	1	1	45	2	2	2	2	1	1	1	81
2013081096	-	-	2	2	76	1	2	2	2	1	1	4	81
2013081101	-	-	2	1	73	2	2	2	1	1	2	1	81
2013081102	-	-	2	2	49	1	2	2	1	1	2	4	81
2013081103	-	-	1	1	43	1	2	2	1	1	2	3	81
2013081105	-	-	2	1	31	2	2	2	1	1	2	1	81
2013081109	-	katG_c.39_39del	1	1	56	1	2	1	1	1	3	3	81
2013081111	-	-	2	1	84	2	2	2	2	1	1	1	81
2013081113	-	-	1	1	78	2	2	2	1	1	1	3	81
2013081114	-	-	2	2	42	2	2	2	1	1	2	1	81
2013081115	-	-	2	1	59	2	2	2	1	1	1	1	81
2013081116	rpoB_S450L	katG_S315T	1	1	50	2	2	2	1	1	2	1	81
2013081117	-	-	1	1	61	2	2	2	1	1	2	3	81
2013081120	-	-	2	2	72	2	2	2	1	1	1	3	81
2013081122	-	-	2	1	80	1	1	2	1	1	2	3	81
2013081123	-	-	1	1	70	1	2	2	1	1	2	3	81
2013081124	-	-	2	1	26	2	2	2	2	1	2	1	81
2013081125	-	-	2	2	28	2	2	2	1	1	2	1	81
2013081129	rpoB_S450L	ahpC_G-48A	2	2	42	2	2	2	1	1	3	4	81
2013081130	rpoB_D435V	-	1	1	43	2	2	2	1	1	1	1	81
2013081131	rpoB_S450L	katG_S315T	1	1	42	2	1	1	1	1	2	1	81
2013081132	-	-	2	1	44	2	2	2	1	1	1	1	81
2013081134	-	-	1	2	52	1	2	2	1	1	2	4	81
2013081135	-	fabG1_C-15T	2	1	39	2	2	2	1	1	2	1	81
2013081138	rpoB_D435G,rpoB_L430P	ahpC_G-48A	1	1	34	2	1	2	1	1	2	1	81
2013081141	rpoB_S450L	katG_S315T	2	1	19	1	2	2	1	1	3	4	81
2013081142	-	-	2	1	24	2	2	2	2	1	3	4	81
2013081143	rpoB_S450L	fabG1_C-15T,inhA_I194T	2	2	49	2	2	2	1	1	2	4	81
2013081146	-	-	2	1	74	2	2	2	1	1	2	1	81
2013081147	rpoB_S450L	katG_A-10C	1	1	42	1	2	2	1	1	1	1	81
2013081149	-	fabG1_T-8C	2	1	45	2	2	2	1	1	2	1	81
2013081151	-	-	2	2	47	2	2	1	2	1	1	1	81
2013081153	-	katG_S315T	2	2	39	2	2	2	1	2	1	1	81
2013081156	-	-	1	2	36	1	2	1	1	1	2	4	81
2013081158	-	-	2	1	71	2	2	2	1	1	1	1	81
2013081159	-	-	2	1	18	1	1	2	2	1	2	4	81
2013081160	-	-	2	1	77	1	1	2	1	1	2	3	81
2013081161	rpoB_S450L	-	1	2	41	1	2	2	1	1	2	1	81
2013081162	-	-	2	1	47	1	2	2	2	1	2	4	81
2013081165	-	-	2	2	18	2	2	2	2	2	2	1	81
2013081167	-	-	2	1	47	1	2	2	2	1	2	3	81
2013081168	-	-	2	2	39	1	2	2	1	1	2	4	81
2013081169	-	katG_S315T	1	1	51	1	2	2	1	1	1	1	81
2013081170	-	-	2	1	22	2	2	2	2	1	3	4	81
2013081171	-	-	2	2	63	2	2	2	1	1	1	4	81
2013081173	-	-	1	1	40	2	2	2	1	1	1	1	81
2013081177	-	-	1	1	27	2	2	2	2	1	1	1	81
2013081179	-	-	2	1	61	2	2	2	2	1	1	1	81
2013081180	-	-	1	1	68	2	2	2	1	1	1	1	81
2013081187	-	-	1	1	65	2	2	2	2	1	1	1	81
2013081195	-	-	2	1	48	1	2	2	1	1	1	1	81
2013081196	-	-	2	1	78	1	1	2	1	1	2	3	81
2013081197	-	-	2	1	58	2	2	2	2	1	1	1	81
2013081198	-	-	2	2	69	1	2	2	2	1	2	3	81
2013081200	-	-	2	1	19	2	2	2	2	1	2	1	81
2013081202	-	-	2	2	36	2	2	2	1	1	1	1	81
2013081207	-	-	2	1	37	2	2	2	1	1	1	1	81
2013081214	-	-	2	2	21	N/A	2	N/A	1	1	N/A	4	81
2013081216	-	-	2	1	46	N/A	2	N/A	2	1	N/A	1	81
2013081217	rpoB_S450L	-	2	1	60	N/A	2	N/A	1	1	N/A	1	81
2013081218	-	katG_S315T	N/A	N/A	N/A	N/A	N/A	N/A	2	N/A	N/A	N/A	81
2013081221	-	-	1	1	50	N/A	2	N/A	1	1	N/A	4	81
2013081222	-	-	2	1	43	N/A	2	N/A	2	1	N/A	1	81
2013081224	-	-	1	1	50	N/A	2	N/A	1	1	N/A	1	81
2013081225	rpoB_S450L	fabG1_C-15T	2	2	76	N/A	2	N/A	1	1	N/A	4	81
2013081226	-	-	2	2	47	N/A	2	N/A	1	1	N/A	1	81
2013081234	-	-	2	2	69	N/A	2	N/A	1	1	N/A	4	81
2013081235	-	-	N/A	N/A	N/A	N/A	N/A	N/A	1	N/A	N/A	N/A	81
2013081236	-	-	2	1	53	N/A	2	N/A	1	1	N/A	1	81
2013081243	-	-	2	2	51	N/A	2	N/A	1	1	N/A	4	81
2013081259	-	-	2	1	41	N/A	2	N/A	2	1	N/A	4	81
2013081284	-	-	2	1	57	N/A	2	N/A	2	1	N/A	1	81
2013081288	-	-	2	2	56	N/A	2	N/A	1	1	N/A	3	81
2013081290	-	-	2	1	49	N/A	2	N/A	2	1	N/A	1	81
2013081294	-	-	1	1	42	N/A	2	N/A	1	1	N/A	1	81
2013081685	-	-	N/A	N/A	N/A	N/A	N/A	N/A	N/A	N/A	N/A	N/A	81
2013082002	rpoB_S450L	fabG1_L203L	1	2	43	2	2	2	2	1	1	1	82
2013082006	-	-	1	1	18	1	2	2	1	1	2	2	82
2013082007	-	-	2	1	50	2	2	2	1	1	1	1	82
2013082012	-	-	1	1	47	2	2	2	1	1	1	1	82
2013082014	-	-	2	1	38	2	2	2	2	1	2	1	82
2013082015	-	-	1	1	32	2	2	2	1	1	1	1	82
2013082018	-	-	1	1	29	1	2	2	2	1	2	3	82
2013082020	-	fabG1_C-15T	1	1	50	2	1	2	1	1	2	1	82
2013082023	rpoB_S441L	katG_S315T	1	1	37	2	2	2	1	1	1	1	82
2013082024	-	-	1	1	61	1	2	2	1	1	1	1	82
2013082028	rpoB_S450L	fabG1_T-8C	1	2	35	2	2	2	1	1	3	1	82
2013082030	rpoB_S450L	ahpC_C-57T,katG_c.867_868del	1	2	45	2	2	2	1	1	1	1	82
2013082034	rpoB_S441L	-	1	1	34	2	2	2	1	1	2	1	82
2013082044	rpoB_H445Y	katG_S315T	2	2	70	2	2	2	1	1	1	4	82
2013082051	-	-	1	1	59	2	2	2	2	1	1	1	82
2013082053	-	-	1	1	40	2	2	2	2	1	1	1	82
2013082054	-	-	1	1	18	1	2	2	1	1	2	2	82
2013082057	-	-	1	1	37	1	2	1	1	1	3	3	82
2013082058	-	-	1	2	44	2	2	2	1	1	1	1	82
2013082063	-	-	2	1	59	2	2	2	1	1	2	1	82
2013082067	-	-	1	1	44	2	2	2	1	1	1	1	82
2013082074	-	fabG1_T-8C	1	2	19	1	2	2	1	1	2	2	82
2013082082	-	-	1	1	44	1	2	2	1	1	2	1	82
2013082090	-	-	2	2	32	2	2	2	1	1	1	1	82
2013082098	-	-	1	1	39	2	2	2	1	1	1	1	82
2013082100	-	-	1	1	32	1	2	2	2	1	3	3	82
2013082101	-	-	2	1	41	1	2	2	1	1	1	3	82
2013082104	-	-	1	2	65	2	2	2	2	1	1	1	82
2013082105	-	-	1	1	44	2	2	2	2	1	2	1	82
2013082106	-	-	1	1	45	2	2	2	1	1	1	1	82
2013082107	-	-	1	1	44	2	2	2	2	1	2	1	82
2013082108	-	-	1	1	75	2	2	2	1	1	1	1	82
2013082110	rpoB_H445Y	katG_S315T	1	1	65	2	2	2	1	1	1	1	82
2013082111	-	-	1	1	75	2	2	2	1	1	2	1	82
2013082114	-	-	2	2	27	1	2	2	1	1	2	1	82
2013082122	-	fabG1_C-15T	1	1	46	2	2	2	1	1	2	1	82
2013082123	rpoB_L430P	katG_S315N,katG_S315T	1	1	41	1	2	2	1	1	2	4	82
2013082126	-	-	1	2	63	2	2	2	1	1	1	1	82
2013082130	-	katG_S315T	1	1	44	2	2	2	2	1	1	1	82
2013082131	-	-	1	2	20	2	2	2	1	1	2	1	82
2013082134	-	-	1	1	63	2	2	2	2	1	1	1	82
2013082135	-	ahpC_G-48A,katG_V1A	1	1	49	2	1	2	1	1	2	1	82
2013082141	rpoB_S450L	katG_S315T	1	1	45	2	1	2	1	1	1	1	82
2013082152	-	-	2	1	42	2	2	2	1	1	2	1	82
2013082154	-	fabG1_C-15T	1	2	24	2	2	2	1	1	2	1	82
2013082162	-	-	1	1	52	2	2	2	1	1	2	1	82
2013082163	-	-	1	1	19	1	2	2	1	1	2	4	82
2013082169	-	-	1	2	46	2	2	2	1	1	2	1	82
2013082170	-	-	1	1	51	2	2	2	1	1	2	1	82
2013082173	-	-	1	2	31	1	2	2	2	1	2	3	82
2013082176	-	-	1	1	42	2	2	2	1	1	2	1	82
2013082179	-	-	1	1	51	2	2	2	2	1	2	1	82
2013082180	-	-	1	1	32	2	2	2	1	1	2	1	82
2013082184	-	-	2	1	30	2	2	N/A	1	1	2	1	82
2013082185	-	-	1	2	43	2	2	2	1	1	1	1	82
2013082186	-	-	1	2	60	2	2	2	1	1	1	1	82
2013082187	-	-	1	1	80	2	2	2	1	1	1	1	82
2013082193	-	-	1	1	43	2	2	2	1	1	1	4	82
2013082195	-	-	1	2	55	2	2	2	1	1	1	1	82
2013082198	-	-	2	2	59	2	2	2	1	1	1	1	82
2013082201	-	-	1	1	50	2	2	2	1	1	2	1	82
2013082206	rpoB_S441L	katG_S315T	1	2	23	2	2	2	2	1	3	4	82
2013082207	-	-	1	1	26	2	2	2	1	1	1	1	82
2013082209	-	-	1	1	48	2	2	2	1	1	1	1	82
2013082210	-	fabG1_C-15T	1	1	66	2	2	2	1	1	2	1	82
2013082211	-	-	1	1	49	2	2	2	1	1	2	1	82
2013082232	-	-	1	1	74	2	2	2	2	1	1	1	82
2013082233	-	-	1	1	28	2	2	2	1	1	2	1	82
2013082235	-	-	1	1	55	2	1	2	1	1	1	1	82
2013082248	rpoB_S450L	katG_S315T	1	1	41	2	2	2	2	1	1	1	82
2013082250	-	-	1	2	22	2	2	2	2	1	2	1	82
2013082253	-	-	1	1	43	1	2	2	1	1	2	4	82
2013082257	-	-	1	1	54	1	1	2	1	1	2	4	82
2013082261	-	-	1	1	67	2	2	2	1	1	2	1	82
2013082278	rpoB_S450L	-	N/A	N/A	N/A	N/A	N/A	N/A	N/A	N/A	N/A	N/A	82
2013082283	-	fabG1_T-8A	1	1	49	2	2	2	2	1	2	1	82
2013082284	-	-	2	1	64	2	2	2	1	1	2	1	82
2013082288	-	-	1	1	38	2	2	2	1	1	1	1	82
2013082292	-	katG_S315N	N/A	N/A	N/A	N/A	N/A	N/A	N/A	N/A	N/A	N/A	82
2013082293	-	-	1	1	34	2	2	2	2	1	1	1	82
2013082296	-	-	1	1	52	2	2	2	2	1	2	1	82
2013082304	-	-	1	1	20	2	2	2	2	1	2	1	82
2013082306	-	-	1	1	53	2	2	2	1	1	1	1	82
2013082307	-	-	1	1	48	2	2	2	2	1	1	1	82
2013082308	rpoB_S450L	katG_L378P	1	1	55	2	2	2	1	1	1	1	82
2013082310	-	-	1	1	50	2	2	2	1	1	2	1	82
2013091001	-	-	2	2	19	1	2	2	2	2	2	3	91
2013091002	-	-	2	1	84	1	2	2	1	1	1	3	91
2013091003	-	-	2	2	20	1	2	2	1	1	2	3	91
2013091005	-	-	2	2	51	1	2	2	1	1	2	3	91
2013091007	-	-	2	2	34	1	2	2	1	1	2	3	91
2013091009	-	katG_S315T	1	1	54	1	2	2	1	1	1	3	91
2013091010	-	-	2	1	78	1	2	2	1	1	2	3	91
2013091014	-	-	2	1	52	1	2	2	2	1	2	1	91
2013091024	-	katG_S315N	2	2	37	1	2	2	1	1	1	3	91
2013091025	-	-	2	1	85	1	1	N/A	1	1	1	3	91
2013091027	-	-	2	1	31	1	N/A	N/A	1	1	3	3	91
2013091030	-	-	1	1	58	1	1	2	1	1	2	4	91
2013091031	-	-	2	1	28	1	N/A	N/A	1	1	2	4	91
2013091033	-	-	2	1	34	1	2	2	1	1	3	4	91
2013091035	-	-	2	1	60	1	2	2	2	1	2	3	91
2013091036	-	-	2	1	83	1	1	2	1	1	2	3	91
2013091039	-	-	2	2	26	1	2	2	1	1	2	4	91
2013091040	-	-	2	1	79	1	2	2	1	1	2	3	91
2013091043	-	-	2	1	67	1	2	2	1	1	3	3	91
2013091044	-	-	2	2	22	1	2	2	1	1	3	3	91
2013091046	-	-	2	1	69	1	1	2	1	1	2	1	91
2013091047	-	-	2	1	52	1	2	2	1	1	2	3	91
2013091048	-	-	2	1	49	1	2	2	1	1	2	3	91
2013091049	-	-	2	1	69	1	2	1	1	1	2	3	91
2013091050	-	-	2	1	69	1	2	2	1	1	3	3	91
2013091052	-	-	2	1	23	1	N/A	N/A	2	1	2	3	91
2013091053	rpoB_L452P,rpoB_D435G	katG_S315N	1	2	54	1	1	2	1	1	2	3	91
2013091054	-	-	2	1	46	1	N/A	N/A	2	2	2	4	91
2013091057	-	-	2	1	62	1	2	2	1	1	2	3	91
2013091061	-	-	2	2	49	1	N/A	N/A	1	1	2	4	91
2013091062	-	-	2	1	36	1	2	2	1	1	1	3	91
2013091064	-	-	2	2	23	1	2	2	1	1	3	2	91
2013091065	-	-	2	1	62	1	1	2	1	1	2	3	91
2013091067	-	-	1	1	21	1	2	2	1	1	2	4	91
2013091068	-	fabG1_C-15T	2	1	21	1	2	2	1	1	3	4	91
2013091069	-	-	2	1	58	1	1	2	1	1	2	3	91
2013091070	-	-	2	2	20	1	N/A	N/A	1	1	2	4	91
2013091075	-	-	1	1	82	1	2	2	1	1	1	3	91
2013091078	-	-	2	1	17	1	2	2	1	1	2	2	91
2013091079	-	katG_S315N	2	2	50	1	1	2	1	1	3	3	91
2013091081	-	-	2	1	59	1	N/A	N/A	2	1	2	3	91
2013091086	-	-	1	1	44	1	2	2	1	1	2	4	91
2013091088	-	-	2	1	59	1	2	2	1	1	2	4	91
2013091089	-	-	2	2	33	1	2	2	1	1	2	3	91
2013091091	-	-	2	1	33	1	N/A	N/A	2	1	2	3	91
2013091092	-	-	2	1	60	1	1	N/A	1	1	2	3	91
2013091093	-	-	2	1	27	1	2	1	1	1	2	4	91
2013091094	-	-	1	1	33	1	2	2	1	1	2	3	91
2013091095	-	-	2	2	18	2	N/A	N/A	1	2	2	3	91
2013091096	rpoB_S450L	katG_S315T	2	1	21	1	N/A	N/A	2	1	2	4	91
2013091097	-	-	2	1	63	1	2	2	1	1	2	3	91
2013091100	-	-	2	1	84	1	2	2	2	1	1	3	91
2013091103	-	-	2	1	20	1	2	2	1	1	1	4	91
2013091104	-	katG_S315T	2	2	55	1	2	2	1	1	1	1	91
2013091105	-	-	2	1	28	1	2	2	1	1	3	3	91
2013091108	-	-	2	2	29	1	2	2	1	1	3	3	91
2013091109	-	-	1	1	52	1	2	2	1	1	2	3	91
2013091113	-	-	1	1	68	1	1	2	1	1	1	4	91
2013091114	-	-	2	1	72	1	2	2	1	2	2	3	91
2013091115	rpoB_H445Y	katG_S315T	1	1	51	1	1	N/A	1	1	1	4	91
2013091116	-	-	1	2	83	1	2	2	1	1	1	3	91
2013091117	-	-	1	1	59	1	1	2	1	1	2	3	91
2013091118	-	-	1	1	53	1	1	2	1	1	2	4	91
2013091119	-	katG_S315T	2	1	50	1	2	N/A	1	1	3	4	91
2013091120	rpoB_S450L	katG_S315T	2	N/A	N/A	N/A	N/A	N/A	2	1	3	3	91
2013091122	-	-	2	1	50	1	1	2	1	1	2	4	91
2013091123	-	-	1	1	43	1	2	2	2	1	3	3	91
2013091124	-	-	2	1	43	1	2	2	1	1	3	3	91
2013091125	-	-	2	2	39	1	N/A	N/A	1	1	2	3	91
2013091129	-	-	2	1	57	1	1	2	1	1	2	4	91
2013091131	rpoB_H445Y	katG_S315T	2	1	73	1	2	2	1	1	2	3	91
2013091133	-	-	2	2	40	1	2	N/A	1	1	1	4	91
2013091138	-	fabG1_C-15T	2	1	24	1	2	2	1	1	3	3	91
2013091139	-	-	1	1	46	1	1	2	1	1	2	4	91
2013091140	-	-	2	1	62	1	2	2	1	1	2	3	91
2013091142	-	-	2	1	55	1	1	2	1	1	2	3	91
2013091144	-	-	2	1	48	1	1	2	1	1	3	3	91
2013091145	-	-	2	1	118	1	N/A	N/A	1	1	2	N/A	91
2013091146	-	-	2	2	60	1	1	2	1	1	2	3	91
2013091147	-	-	2	2	47	1	2	N/A	1	1	1	4	91
2013091148	-	-	2	1	30	1	N/A	N/A	1	1	1	4	91
2013091150	-	-	2	2	78	1	2	2	2	1	1	3	91
2013091151	-	-	1	1	74	1	2	2	1	1	N/A	3	91
2013091152	-	-	2	2	21	1	2	2	2	1	3	2	91
2013091154	-	-	2	1	66	1	1	2	2	1	2	3	91
2013091156	-	-	2	1	58	1	1	2	1	1	2	3	91
2013091158	-	-	2	1	59	1	2	2	2	1	2	4	91
2013091160	-	-	2	N/A	N/A	N/A	N/A	N/A	2	1	2	N/A	91
2013091161	-	-	2	1	44	1	1	2	1	1	2	4	91
2013101007	-	-	N/A	N/A	N/A	N/A	N/A	N/A	N/A	N/A	N/A	N/A	101
2013101009	rpoB_L430P	-	N/A	N/A	N/A	N/A	N/A	N/A	N/A	N/A	N/A	N/A	101
2013101014	-	-	N/A	N/A	N/A	N/A	N/A	N/A	N/A	N/A	N/A	N/A	101
2013101016	-	-	N/A	N/A	N/A	N/A	N/A	N/A	N/A	N/A	N/A	N/A	101
2013101018	-	-	N/A	N/A	N/A	N/A	N/A	N/A	N/A	N/A	N/A	N/A	101
2013101023	-	-	N/A	N/A	N/A	N/A	N/A	N/A	N/A	N/A	N/A	N/A	101
2013101024	-	-	N/A	N/A	N/A	N/A	N/A	N/A	N/A	N/A	N/A	N/A	101
2013101025	-	-	N/A	N/A	N/A	N/A	N/A	N/A	N/A	N/A	N/A	N/A	101
2013101026	-	-	N/A	N/A	N/A	N/A	N/A	N/A	N/A	N/A	N/A	N/A	101
2013101027	-	-	N/A	N/A	N/A	N/A	N/A	N/A	N/A	N/A	N/A	N/A	101
2013101028	-	-	N/A	N/A	N/A	N/A	N/A	N/A	N/A	N/A	N/A	N/A	101
2013101029	rpoB_S450L	fabG1_C-15T	N/A	N/A	N/A	N/A	N/A	N/A	N/A	N/A	N/A	N/A	101
2013101030	rpoB_D545E	-	N/A	N/A	N/A	N/A	N/A	N/A	N/A	N/A	N/A	N/A	101
2013101031	-	-	N/A	N/A	N/A	N/A	N/A	N/A	N/A	N/A	N/A	N/A	101
2013101032	-	katG_S315T	N/A	N/A	N/A	N/A	N/A	N/A	N/A	N/A	N/A	N/A	101
2013101033	-	fabG1_T-8A	N/A	N/A	N/A	N/A	N/A	N/A	N/A	N/A	N/A	N/A	101
2013101034	-	-	N/A	N/A	N/A	N/A	N/A	N/A	N/A	N/A	N/A	N/A	101
2013101035	-	-	N/A	N/A	N/A	N/A	N/A	N/A	N/A	N/A	N/A	N/A	101
2013101039	-	katG_S315T	N/A	N/A	N/A	N/A	N/A	N/A	N/A	N/A	N/A	N/A	101
2013101041	-	-	N/A	N/A	N/A	N/A	N/A	N/A	N/A	N/A	N/A	N/A	101
2013101053	-	katG_S315T	N/A	N/A	N/A	N/A	N/A	N/A	N/A	N/A	N/A	N/A	101
2013101056	-	-	N/A	N/A	N/A	N/A	N/A	N/A	N/A	N/A	N/A	N/A	101
2013101057	-	-	N/A	N/A	N/A	N/A	N/A	N/A	N/A	N/A	N/A	N/A	101
2013101062	-	-	N/A	N/A	N/A	N/A	N/A	N/A	N/A	N/A	N/A	N/A	101
2013101066	-	-	N/A	N/A	N/A	N/A	N/A	N/A	N/A	N/A	N/A	N/A	101
2013101068	-	-	N/A	N/A	N/A	N/A	N/A	N/A	N/A	N/A	N/A	N/A	101
2013101075	rpoB_S450L	fabG1_C-15T	N/A	N/A	N/A	N/A	N/A	N/A	N/A	N/A	N/A	N/A	101
2013101077	-	-	N/A	N/A	N/A	N/A	N/A	N/A	N/A	N/A	N/A	N/A	101
2013101078	-	-	N/A	N/A	N/A	N/A	N/A	N/A	N/A	N/A	N/A	N/A	101
2013101080	-	-	N/A	N/A	N/A	N/A	N/A	N/A	N/A	N/A	N/A	N/A	101
2013101081	-	-	N/A	N/A	N/A	N/A	N/A	N/A	N/A	N/A	N/A	N/A	101
2013101083	-	-	N/A	N/A	N/A	N/A	N/A	N/A	N/A	N/A	N/A	N/A	101
2013101084	-	-	N/A	N/A	N/A	N/A	N/A	N/A	N/A	N/A	N/A	N/A	101
2013101089	-	-	N/A	N/A	N/A	N/A	N/A	N/A	N/A	N/A	N/A	N/A	101
2013101096	-	-	N/A	N/A	N/A	N/A	N/A	N/A	N/A	N/A	N/A	N/A	101
2013101097	-	-	N/A	N/A	N/A	N/A	N/A	N/A	N/A	N/A	N/A	N/A	101
2013101098	-	-	N/A	N/A	N/A	N/A	N/A	N/A	N/A	N/A	N/A	N/A	101
2013101106	-	katG_S315T	N/A	N/A	N/A	N/A	N/A	N/A	N/A	N/A	N/A	N/A	101
2013101109	-	-	N/A	N/A	N/A	N/A	N/A	N/A	N/A	N/A	N/A	N/A	101
2013101110	-	katG_S315T	N/A	N/A	N/A	N/A	N/A	N/A	N/A	N/A	N/A	N/A	101
2013101111	rpoB_H445Y	katG_S315T	N/A	N/A	N/A	N/A	N/A	N/A	N/A	N/A	N/A	N/A	101
2013101116	-	-	N/A	N/A	N/A	N/A	N/A	N/A	N/A	N/A	N/A	N/A	101
2013101117	rpoB_P454H	-	N/A	N/A	N/A	N/A	N/A	N/A	N/A	N/A	N/A	N/A	101
2013101121	-	-	N/A	N/A	N/A	N/A	N/A	N/A	N/A	N/A	N/A	N/A	101
2013101124	-	-	N/A	N/A	N/A	N/A	N/A	N/A	N/A	N/A	N/A	N/A	101
2013101128	-	-	N/A	N/A	N/A	N/A	N/A	N/A	N/A	N/A	N/A	N/A	101
2013101129	-	-	N/A	N/A	N/A	N/A	N/A	N/A	N/A	N/A	N/A	N/A	101
2013101131	-	-	N/A	N/A	N/A	N/A	N/A	N/A	N/A	N/A	N/A	N/A	101
2013101134	-	-	N/A	N/A	N/A	N/A	N/A	N/A	N/A	N/A	N/A	N/A	101
2013101136	-	-	N/A	N/A	N/A	N/A	N/A	N/A	N/A	N/A	N/A	N/A	101
2013101137	rpoB_S450L	-	N/A	N/A	N/A	N/A	N/A	N/A	N/A	N/A	N/A	N/A	101
2013101139	-	-	N/A	N/A	N/A	N/A	N/A	N/A	N/A	N/A	N/A	N/A	101
2013101141	rpoB_H445R	ahpC_C-52T	N/A	N/A	N/A	N/A	N/A	N/A	N/A	N/A	N/A	N/A	101
2013101146	-	-	N/A	N/A	N/A	N/A	N/A	N/A	N/A	N/A	N/A	N/A	101
2013101157	rpoB_H445R	katG_Chromosome:g.2153889_2156147del	N/A	N/A	N/A	N/A	N/A	N/A	N/A	N/A	N/A	N/A	101
2013101159	-	-	N/A	N/A	N/A	N/A	N/A	N/A	N/A	N/A	N/A	N/A	101
2013101162	-	-	N/A	N/A	N/A	N/A	N/A	N/A	N/A	N/A	N/A	N/A	101
2013101164	-	fabG1_C-15T	N/A	N/A	N/A	N/A	N/A	N/A	N/A	N/A	N/A	N/A	101
2013101165	-	-	N/A	N/A	N/A	N/A	N/A	N/A	N/A	N/A	N/A	N/A	101
2013101166	-	-	N/A	N/A	N/A	N/A	N/A	N/A	N/A	N/A	N/A	N/A	101
2013101168	-	-	N/A	N/A	N/A	N/A	N/A	N/A	N/A	N/A	N/A	N/A	101
2013101169	-	-	N/A	N/A	N/A	N/A	N/A	N/A	N/A	N/A	N/A	N/A	101
2013101171	-	katG_S315T	N/A	N/A	N/A	N/A	N/A	N/A	N/A	N/A	N/A	N/A	101
2013101172	-	-	N/A	N/A	N/A	N/A	N/A	N/A	N/A	N/A	N/A	N/A	101
2013101174	-	-	N/A	N/A	N/A	N/A	N/A	N/A	N/A	N/A	N/A	N/A	101
2013101177	-	-	N/A	N/A	N/A	N/A	N/A	N/A	N/A	N/A	N/A	N/A	101
2013101180	-	-	N/A	N/A	N/A	N/A	N/A	N/A	N/A	N/A	N/A	N/A	101
2013102001	-	-	N/A	N/A	N/A	N/A	N/A	N/A	N/A	N/A	N/A	N/A	102
2013102002	-	-	N/A	N/A	N/A	N/A	N/A	N/A	N/A	N/A	N/A	N/A	102
2013102005	rpoB_S450W	katG_D142G	N/A	N/A	N/A	N/A	N/A	N/A	N/A	N/A	N/A	N/A	102
2013102006	rpoB_S450W	katG_D142G	N/A	N/A	N/A	N/A	N/A	N/A	N/A	N/A	N/A	N/A	102
2013102007	-	-	N/A	N/A	N/A	N/A	N/A	N/A	N/A	N/A	N/A	N/A	102
2013102009	-	fabG1_C-15T	N/A	N/A	N/A	N/A	N/A	N/A	N/A	N/A	N/A	N/A	102
2013102010	-	-	N/A	N/A	N/A	N/A	N/A	N/A	N/A	N/A	N/A	N/A	102
2013102027	-	-	N/A	N/A	N/A	N/A	N/A	N/A	N/A	N/A	N/A	N/A	102
2013102031	-	-	N/A	N/A	N/A	N/A	N/A	N/A	N/A	N/A	N/A	N/A	102
2013102036	-	katG_S315T	N/A	N/A	N/A	N/A	N/A	N/A	N/A	N/A	N/A	N/A	102
2013102037	-	-	N/A	N/A	N/A	N/A	N/A	N/A	N/A	N/A	N/A	N/A	102
2013102049	-	-	N/A	N/A	N/A	N/A	N/A	N/A	N/A	N/A	N/A	N/A	102
2013102052	-	-	2	1	28	2	2	2	N/A	1	2	3	102
2013102055	-	-	2	1	19	2	2	2	N/A	1	2	3	102
2013102056	-	-	2	1	22	2	2	2	N/A	1	2	3	102
2013102062	-	-	2	1	27	2	2	2	N/A	1	2	4	102
2013102069	-	-	2	1	65	2	2	2	N/A	1	1	1	102
2013102074	-	-	1	1	82	2	2	2	N/A	1	1	1	102
2013102076	-	-	1	1	45	2	2	2	N/A	1	2	1	102
2013102079	-	katG_S315T	2	1	38	2	2	2	N/A	1	2	3	102
2013102083	-	-	2	1	23	1	2	2	N/A	1	3	3	102
2013102085	-	-	2	1	27	1	2	2	N/A	1	3	3	102
2013102088	-	-	2	1	22	2	2	2	N/A	1	2	3	102
2013102089	-	-	2	1	28	2	2	2	N/A	2	1	3	102
2013102095	-	-	2	1	63	2	2	2	N/A	1	1	1	102
2013102096	rpoB_L430P	-	2	1	31	2	2	2	N/A	1	1	3	102
2013102099	-	-	2	1	17	2	2	2	N/A	1	2	2	102
2013102105	-	-	1	1	69	2	2	2	N/A	1	2	1	102
2013102106	-	-	2	1	75	1	1	2	N/A	1	1	3	102
2013102117	-	-	2	2	19	2	2	2	N/A	1	2	4	102
2013102120	-	-	1	1	74	2	2	2	N/A	1	2	1	102
2013102121	-	-	2	1	61	2	2	2	N/A	1	2	1	102
2013102122	-	-	2	1	28	2	2	2	N/A	1	2	3	102
2013102127	-	katG_S315T	2	2	60	2	1	2	N/A	1	1	1	102
2013102128	-	-	2	1	26	2	2	2	N/A	1	2	3	102
2013102129	rpoB_S450L	katG_S315N	1	1	20	2	2	2	N/A	1	2	1	102
2013102130	-	-	2	1	24	2	2	2	N/A	1	2	4	102
2013102131	-	-	2	1	63	2	2	2	N/A	1	2	1	102
2013102133	-	-	2	1	19	2	2	2	N/A	1	2	3	102
2013102135	rpoB_S450L	-	2	1	48	2	2	2	N/A	1	2	3	102
2013102137	-	-	2	1	43	2	2	2	N/A	1	2	3	102
2013102141	-	-	1	1	82	2	2	2	N/A	1	1	1	102
2013102146	rpoB_S450L	fabG1_C-15T	2	1	24	1	2	2	N/A	1	3	3	102
2013102148	-	-	2	1	47	2	2	2	N/A	1	2	1	102
2013102151	-	-	2	1	72	1	2	2	N/A	1	1	3	102
2013102155	-	-	1	1	66	1	1	1	N/A	1	3	3	102
2013102158	-	katG_S315T	2	1	46	2	2	2	N/A	1	2	3	102
2013102165	-	-	2	2	70	2	2	2	N/A	1	1	1	102
2013102168	-	-	2	1	59	2	2	2	N/A	1	2	1	102
2013102171	rpoB_D545E	-	2	1	39	2	2	2	N/A	1	2	3	102
2013102173	-	-	2	2	39	2	2	2	N/A	2	2	4	102
2013102177	-	-	2	1	26	2	2	2	N/A	1	1	1	102
2013102180	-	-	2	2	72	2	2	2	N/A	1	2	1	102
2013102183	-	-	2	1	37	2	2	2	N/A	1	2	4	102
2013102196	-	-	2	2	47	1	2	2	N/A	1	1	1	102
2013102198	-	-	2	1	70	1	2	2	N/A	1	1	1	102
2013102200	-	-	2	2	28	2	2	2	N/A	1	3	3	102
2013102202	-	fabG1_C-15T	1	1	63	1	2	2	N/A	1	1	1	102
2013102204	-	-	2	2	24	2	2	2	N/A	1	2	3	102
2013102205	-	fabG1_C-15T	2	1	47	2	2	2	N/A	1	1	4	102
2013102215	-	-	2	1	49	2	2	2	N/A	1	1	1	102
2013102225	-	-	2	2	23	1	2	2	N/A	1	3	3	102
2013102229	rpoB_H445R	katG_S315T,fabG1_C-15T	2	2	24	2	2	2	N/A	1	3	4	102
2013102236	-	-	2	2	26	2	2	2	N/A	1	2	3	102
2013102237	-	-	2	2	23	2	2	2	N/A	1	3	3	102
2013102238	rpoB_S450L	katG_S315T	2	2	40	2	2	2	N/A	1	2	1	102
2013102239	rpoB_S450L	katG_S315T	1	1	51	2	2	2	N/A	1	2	3	102
2013102241	-	-	2	2	24	2	2	2	N/A	1	3	4	102
2013102243	-	fabG1_C-15T	2	1	62	2	2	2	N/A	1	1	1	102
2013102247	-	-	2	1	57	2	2	2	N/A	1	1	1	102
2013102256	-	-	2	1	86	2	2	2	N/A	1	1	1	102
2013102257	-	katG_S315T	2	1	65	2	2	2	N/A	1	1	3	102
2013102264	-	-	2	1	25	2	2	2	N/A	1	2	3	102
2013102267	-	ahpC_C-54T,katG_c.2040_2041insC	2	N/A	N/A	N/A	N/A	N/A	N/A	1	1	1	102
2013102269	-	-	2	1	22	2	2	2	N/A	1	2	3	102
2013102270	-	-	2	2	23	2	2	2	N/A	1	2	4	102
2013102272	-	-	2	1	71	2	2	2	N/A	1	1	1	102
2013102278	-	-	2	1	58	2	2	2	N/A	1	2	1	102
2013102279	-	-	2	1	51	1	1	2	N/A	1	1	3	102
2013102281	-	-	2	2	22	2	2	2	N/A	1	3	2	102
2013102282	-	-	2	2	23	2	2	2	N/A	1	3	4	102
2013102287	-	-	2	1	26	2	2	2	N/A	2	2	3	102
2013102289	-	fabG1_C-15T	2	1	71	2	2	2	N/A	1	2	1	102
2013102293	-	-	2	1	76	2	2	2	N/A	1	1	1	102
2013102294	-	-	2	2	21	2	2	2	N/A	1	2	4	102
2013102296	-	katG_S315T	1	1	31	1	2	2	N/A	1	1	1	102
2013102299	-	-	2	2	74	2	2	2	N/A	1	1	1	102
2013102300	-	-	2	1	45	1	2	2	N/A	1	2	3	102
2013102310	-	-	2	1	77	2	2	2	N/A	1	1	1	102
2013103001	-	-	2	1	62	2	1	2	N/A	1	1	1	103
2013103003	-	-	2	2	45	2	2	2	N/A	1	1	3	103
2013103005	-	-	2	2	25	1	2	2	N/A	1	3	3	103
2013103006	-	-	2	1	66	2	2	2	N/A	1	1	1	103
2013103009	-	-	2	1	83	2	2	2	N/A	1	1	1	103
2013103010	-	-	2	2	23	1	2	2	N/A	1	3	3	103
2013103016	-	-	2	1	68	2	2	2	N/A	1	1	1	103
2013103022	rpoB_L452P	katG_S315N	1	1	51	2	2	2	N/A	1	1	1	103
2013103024	-	-	2	1	63	2	2	2	N/A	1	2	1	103
2013103027	-	-	2	1	54	2	2	2	N/A	1	1	1	103
2013103033	-	-	2	1	30	2	2	2	N/A	1	2	4	103
2013103038	rpoB_D435V	fabG1_C-15T,inhA_S94A	1	1	52	2	2	2	N/A	1	2	1	103
2013103041	-	-	2	1	21	2	2	2	N/A	1	3	2	103
2013103043	-	-	2	1	22	2	2	2	N/A	1	2	4	103
2013103052	-	-	2	1	27	1	2	2	N/A	1	3	3	103
2013103053	-	-	2	1	24	1	2	2	N/A	1	3	2	103
2013103054	-	-	2	1	69	2	2	2	N/A	1	1	1	103
2013103055	-	-	2	1	24	2	2	2	N/A	1	3	3	103
2013103069	-	-	2	1	66	2	2	2	N/A	1	1	1	103
2013103070	-	-	1	1	78	2	2	2	N/A	1	1	1	103
2013103072	-	-	2	1	20	2	2	2	N/A	1	2	1	103
2013103076	-	-	2	1	88	2	2	2	N/A	1	1	1	103
2013103088	-	-	2	1	54	2	2	2	N/A	1	2	1	103
2013103096	-	-	2	2	23	2	2	2	N/A	1	2	3	103
2013103097	-	-	2	1	60	2	2	2	N/A	1	2	1	103
2013103102	-	-	2	1	20	2	2	2	N/A	1	2	4	103
2013103110	-	-	1	1	81	2	2	2	N/A	1	1	1	103
2013103113	-	-	2	1	23	2	2	2	N/A	1	2	3	103
2013103114	-	-	1	1	56	2	2	2	N/A	1	2	1	103
2013103117	-	-	2	1	69	2	2	2	N/A	1	1	1	103
2013103120	-	-	2	1	21	2	2	2	N/A	1	1	1	103
2013103124	-	-	2	1	72	2	2	2	N/A	1	1	1	103
2013103128	-	-	2	2	49	1	2	2	N/A	1	2	4	103
2013103134	-	-	2	1	62	2	2	2	N/A	1	1	1	103
2013103135	-	-	2	2	65	2	2	2	N/A	1	1	1	103
2013103136	-	-	2	1	20	2	2	2	N/A	1	2	3	103
2013103138	-	-	1	1	39	2	2	2	N/A	1	1	1	103
2013103141	-	-	1	1	25	2	2	2	N/A	1	2	1	103
2013103142	-	-	2	1	64	2	2	2	N/A	1	1	1	103
2013103143	-	-	2	2	39	2	2	2	N/A	1	2	1	103
2013103145	-	-	2	2	61	2	2	2	N/A	1	1	1	103
2013103146	-	-	2	1	48	2	2	2	N/A	1	2	1	103
2013103147	-	-	1	1	73	2	2	2	N/A	1	1	1	103
2013103149	-	-	2	1	24	2	2	2	N/A	1	3	2	103
2013103153	-	fabG1_C-15T	2	1	25	1	2	2	N/A	1	2	3	103
2013103155	-	fabG1_C-15T	2	1	60	2	1	2	N/A	1	2	1	103
2013103156	-	-	2	2	18	1	2	2	N/A	1	2	2	103
2013103160	-	-	2	1	87	2	2	2	N/A	1	1	1	103
2013103163	-	-	2	1	65	2	2	2	N/A	1	1	1	103
2013103168	-	-	2	2	44	2	1	2	N/A	1	1	1	103
2013103169	-	katG_S315T	2	1	68	2	1	2	N/A	1	2	1	103
2013103171	-	-	2	1	45	2	2	2	N/A	1	1	1	103
2013103174	-	-	2	1	67	2	2	2	N/A	1	2	1	103
2013103178	-	-	1	2	83	2	2	2	N/A	1	1	1	103
2013103179	-	-	2	1	75	2	2	2	N/A	1	1	1	103
2013103180	-	-	2	2	21	2	2	2	N/A	1	2	2	103
2013103181	-	-	2	1	76	2	2	2	N/A	1	1	1	103
2013103183	-	-	1	1	47	2	2	2	N/A	1	2	3	103
2013103185	-	-	2	1	68	2	1	2	N/A	1	1	1	103
2013103187	-	-	2	1	72	2	2	2	N/A	1	1	1	103
2013103189	-	-	N/A	N/A	N/A	N/A	N/A	N/A	N/A	N/A	N/A	N/A	103
2013103191	-	-	2	1	23	2	2	2	N/A	1	3	3	103
2013103192	-	-	2	1	24	2	2	2	N/A	1	2	4	103
2013103198	-	-	2	1	15	2	2	2	N/A	1	2	2	103
2013103203	-	-	2	1	58	2	2	2	N/A	1	2	1	103
2013103209	-	-	2	2	23	1	2	2	N/A	1	2	3	103
2013103210	-	-	1	2	18	2	2	2	N/A	1	2	3	103
2013103211	-	-	2	1	43	1	1	1	N/A	1	3	3	103
2013103214	-	fabG1_C-15T	2	1	51	2	1	2	N/A	1	2	1	103
2013103215	-	-	2	1	24	2	2	2	N/A	1	2	4	103
2013103223	-	-	1	2	21	2	2	2	N/A	1	2	3	103
2013103227	-	-	2	1	46	2	2	2	N/A	1	1	4	103
2013103239	-	katG_S315T,katG_A-10C	1	1	75	2	2	2	N/A	1	1	1	103
2013103240	-	-	1	1	56	2	2	2	N/A	1	2	1	103
2013103249	-	-	2	1	28	2	2	2	N/A	1	2	1	103
2013103250	-	-	1	1	26	2	2	2	N/A	1	2	3	103
2013103261	-	-	2	1	16	2	2	2	N/A	1	2	2	103
2013103264	-	-	1	1	69	2	2	2	N/A	1	1	1	103
2013103269	-	-	2	1	18	2	2	2	N/A	1	2	2	103
2013103271	-	-	2	1	76	2	2	2	N/A	1	1	1	103
2013103272	-	-	2	2	23	2	2	2	N/A	1	2	1	103
2013103276	-	-	2	1	47	2	2	1	N/A	1	1	1	103
2013103277	-	-	2	1	66	2	2	2	N/A	1	1	1	103
2013103289	-	-	1	1	75	2	2	2	N/A	1	1	1	103
2013103301	-	-	2	1	69	2	2	2	N/A	1	1	1	103
2013103304	-	-	2	1	76	2	2	2	N/A	1	1	1	103
2013103320	-	-	2	2	34	2	2	2	N/A	1	2	3	103
2013103328	-	-	2	1	75	2	2	2	N/A	1	1	1	103
2013103346	rpoB_H445Y	katG_S315N	1	1	23	2	2	1	N/A	1	2	1	103
2013103354	-	-	2	1	43	1	2	2	N/A	1	2	3	103
2013103368	-	-	2	1	24	2	2	2	N/A	1	2	1	103
2013103372	-	-	2	1	88	2	2	2	N/A	1	1	1	103
2013103392	-	-	2	2	58	2	2	2	N/A	1	1	1	103
2013103396	-	fabG1_C-15T	2	1	47	2	2	2	N/A	1	2	1	103
2013103399	-	-	2	2	57	2	N/A	2	N/A	1	1	1	103
2013104003	-	-	2	1	23	2	2	2	N/A	1	1	1	104
2013104004	-	-	2	1	76	2	2	2	N/A	1	2	3	104
2013104011	-	-	2	1	36	2	2	2	N/A	1	2	1	104
2013104012	-	-	2	2	25	2	2	2	N/A	1	3	4	104
2013104018	-	-	2	1	65	2	2	2	N/A	1	1	1	104
2013104025	-	-	2	1	50	2	2	2	N/A	1	2	1	104
2013104034	-	-	2	1	24	1	2	2	N/A	1	2	3	104
2013104038	-	-	2	1	41	2	1	2	N/A	1	1	1	104
2013104046	-	-	2	2	58	2	2	2	N/A	1	2	1	104
2013104053	-	-	2	1	25	2	2	2	N/A	1	2	1	104
2013104056	-	-	1	1	68	2	2	2	N/A	1	2	1	104
2013104057	-	-	2	2	18	2	2	2	N/A	1	2	1	104
2013104061	-	fabG1_C-15T	2	2	65	2	2	2	N/A	1	1	1	104
2013104064	-	-	2	2	59	2	1	2	N/A	1	1	1	104
2013104065	-	-	2	1	25	2	2	2	N/A	1	2	4	104
2013104066	-	-	2	1	39	1	2	2	N/A	1	1	4	104
2013104068	-	-	2	1	68	2	2	2	N/A	1	2	3	104
2013104070	-	-	1	2	75	2	2	2	N/A	1	1	1	104
2013104071	-	-	1	1	79	2	2	2	N/A	1	1	1	104
2013104072	-	-	1	1	59	2	2	2	N/A	1	2	1	104
2013104077	-	-	2	2	20	2	2	2	N/A	1	2	3	104
2013104078	-	-	2	1	60	2	2	1	N/A	1	1	1	104
2013104096	-	-	2	1	21	2	2	2	N/A	1	2	1	104
2013104110	-	-	2	1	18	2	2	2	N/A	1	2	1	104
2013104112	-	-	2	1	77	2	1	2	N/A	1	1	1	104
2013104115	-	-	2	1	52	1	2	2	N/A	1	2	3	104
2013104122	-	-	2	1	59	2	2	2	N/A	1	1	1	104
2013104158	-	-	1	1	31	2	2	2	N/A	1	2	1	104
2013104159	-	-	1	1	64	2	2	2	N/A	1	1	1	104
2013104166	-	-	2	2	64	1	1	2	N/A	1	1	1	104
2013104169	-	-	2	2	21	2	2	2	N/A	1	3	4	104
2013104182	-	-	2	1	25	2	2	2	N/A	1	2	1	104
2013104185	-	-	2	1	76	2	2	2	N/A	1	1	1	104
2013104186	-	-	2	1	26	2	2	2	N/A	1	2	1	104
2013104190	-	-	2	1	82	2	2	2	N/A	1	1	1	104
2013104191	-	-	2	1	64	2	2	2	N/A	1	1	1	104
2013104192	-	-	2	1	60	2	2	2	N/A	1	1	1	104
2013104200	-	-	2	2	58	2	1	2	N/A	1	1	1	104
2013104212	-	fabG1_C-15T	2	1	60	2	1	2	N/A	1	2	1	104
2013104217	-	-	2	1	72	2	2	2	N/A	1	1	1	104
2013104218	-	-	2	1	61	2	2	2	N/A	1	2	1	104
2013104224	-	-	2	1	21	2	2	2	N/A	1	2	1	104
2013104229	-	-	1	1	23	2	2	2	N/A	1	2	1	104
2013104239	-	-	2	1	49	2	2	2	N/A	1	1	3	104
2013104243	-	-	2	1	51	2	2	2	N/A	1	2	1	104
2013104244	-	-	2	1	22	2	2	2	N/A	1	2	1	104
2013104246	-	-	2	1	73	2	2	2	N/A	1	1	1	104
2013104250	-	-	2	1	35	2	2	2	N/A	1	2	3	104
2013104252	-	katG_S315T	2	1	57	2	2	2	N/A	1	1	1	104
2013104253	-	-	2	1	22	2	2	2	N/A	1	2	1	104
2013104257	-	-	2	1	73	2	1	2	N/A	1	1	1	104
2013104259	-	-	1	1	48	2	1	2	N/A	1	1	1	104
2013104265	-	-	2	1	23	2	2	2	N/A	1	2	1	104
2013104267	-	-	1	2	66	2	2	2	N/A	1	1	1	104
2013104272	-	-	2	2	24	2	2	2	N/A	1	2	1	104
2013104273	-	-	2	1	79	2	1	2	N/A	1	1	1	104
2013104275	-	-	2	1	85	1	2	2	N/A	1	1	3	104
2013111008	-	-	2	1	71	2	2	2	1	1	1	1	111
2013111009	-	-	1	1	76	2	2	2	1	1	1	1	111
2013111016	-	-	1	1	44	2	2	2	1	1	1	1	111
2013111018	rpoB_H445R	katG_S315T	2	1	63	2	2	2	1	1	1	1	111
2013111019	-	-	2	1	51	2	2	2	1	1	1	1	111
2013111020	-	katG_S315T	2	1	28	2	2	2	1	1	2	1	111
2013111021	-	-	2	2	40	2	2	2	1	1	1	1	111
2013111023	-	-	2	2	18	2	2	2	2	2	2	1	111
2013111026	-	-	2	1	56	1	1	2	1	1	1	3	111
2013111028	-	-	1	2	59	2	2	2	1	1	1	1	111
2013111029	-	-	2	2	17	2	2	2	1	1	2	2	111
2013111031	-	-	2	2	46	2	2	2	2	1	1	1	111
2013111034	-	-	2	2	41	N/A	2	N/A	1	1	1	1	111
2013111037	-	-	2	1	76	2	2	2	2	1	1	1	111
2013111041	-	-	2	1	26	2	2	1	2	1	3	1	111
2013111043	-	-	1	1	40	2	2	2	1	1	2	1	111
2013111044	-	-	2	1	30	2	2	2	2	2	2	1	111
2013111047	-	-	2	1	41	1	2	2	1	1	2	4	111
2013111050	-	-	2	1	60	2	1	2	1	1	1	1	111
2013111058	-	-	2	1	60	2	1	2	2	1	1	1	111
2013111059	-	-	2	1	74	2	2	2	1	1	1	1	111
2013111060	-	katG_S315T	2	1	20	2	2	2	2	1	2	2	111
2013111062	-	fabG1_C-15T	2	2	50	2	2	2	1	1	1	1	111
2013111063	-	-	2	2	52	2	2	2	1	1	2	1	111
2013111067	-	-	2	1	33	2	2	2	1	1	2	4	111
2013111068	-	-	2	2	18	1	2	2	1	1	2	2	111
2013111069	-	-	2	1	25	2	2	2	1	1	2	4	111
2013111071	-	-	2	2	22	2	2	2	1	1	2	1	111
2013111072	-	-	2	2	15	2	2	2	1	1	2	4	111
2013111073	-	-	1	1	50	2	2	2	1	1	1	1	111
2013111075	-	-	2	1	23	2	2	2	1	2	2	4	111
2013111076	-	-	2	1	21	2	2	2	1	1	2	3	111
2013111083	-	-	1	1	37	2	2	2	2	1	2	4	111
2013111084	-	-	2	2	70	2	2	2	1	1	1	1	111
2013111086	-	-	1	1	76	2	2	2	1	1	2	1	111
2013111087	-	-	1	1	65	2	2	2	2	1	1	1	111
2013111090	-	-	2	2	46	1	2	2	1	1	3	3	111
2013111091	-	-	2	1	49	2	2	2	2	1	2	4	111
2013111097	rpoB_S450L	-	2	1	36	2	2	1	1	1	2	3	111
2013111098	-	-	2	1	21	2	2	2	1	2	1	4	111
2013111099	-	-	2	1	48	2	2	2	1	1	2	4	111
2013111101	-	-	2	1	38	2	2	2	1	2	2	4	111
2013111104	rpoB_L430P	katG_Chromosome:g.2153889_2156147del	1	1	50	2	2	2	1	1	2	4	111
2013111105	-	-	2	2	23	2	2	2	2	1	2	4	111
2013111106	-	fabG1_C-15T	2	1	70	2	2	2	2	1	1	1	111
2013111114	rpoB_H445C	ahpC_C-52T	2	1	48	2	2	2	1	1	1	4	111
2013111116	-	-	2	2	35	2	2	2	2	1	2	1	111
2013111122	-	-	2	1	22	2	2	2	2	1	3	2	111
2013111123	-	-	2	2	25	2	2	2	1	1	2	4	111
2013111124	-	-	2	2	28	2	2	2	1	1	2	1	111
2013111126	-	-	2	2	22	2	2	2	1	1	2	4	111
2013111131	-	-	2	1	45	2	2	2	1	1	1	1	111
2013111136	-	-	1	2	47	2	2	2	N/A	1	1	1	111
2013111138	-	katG_S315T	2	1	18	2	2	2	1	1	2	1	111
2013111139	-	-	2	2	75	2	2	2	1	1	1	1	111
2013111143	-	-	2	1	37	2	2	2	2	1	2	1	111
2013111146	-	fabG1_C-15T	1	1	75	2	2	2	2	1	1	1	111
2013111147	-	-	2	1	31	2	2	2	1	1	2	3	111
2013111148	-	-	2	1	27	2	2	2	1	2	2	3	111
2013111157	-	-	2	1	30	1	2	2	1	1	2	4	111
2013111158	-	-	2	1	84	2	2	2	1	1	1	1	111
2013111160	rpoB_S450W	katG_S315T	1	1	55	1	2	2	1	1	2	3	111
2013111161	-	-	2	1	42	2	2	2	N/A	1	1	1	111
2013111162	-	-	2	2	71	2	2	2	1	1	1	1	111
2013111164	-	-	2	1	80	2	2	2	1	1	1	1	111
2013111165	-	-	2	2	40	2	2	2	2	1	1	1	111
2013111166	-	katG_W300G	1	1	31	1	2	2	1	1	2	3	111
2013111168	-	-	2	2	47	2	2	2	1	1	1	1	111
2013111169	-	-	2	2	22	2	2	2	1	1	1	1	111
2013111177	-	katG_S315T	2	2	23	2	2	2	1	1	2	4	111
2013111178	-	-	2	1	31	2	2	2	1	2	1	4	111
2013111191	-	-	2	1	51	2	2	2	2	1	2	1	111
2013111192	-	-	2	2	33	2	2	2	1	1	1	1	111
2013111193	-	-	1	2	33	2	2	2	1	2	1	1	111
2013111194	-	-	1	2	52	1	2	2	1	1	2	1	111
2013111197	-	-	2	1	43	2	2	2	2	1	1	1	111
2013111211	-	-	2	1	51	1	2	2	1	1	2	1	111
2013111214	-	-	2	2	63	2	2	2	1	1	2	1	111
2013111217	-	-	1	1	54	1	2	2	1	1	1	1	111
2013111232	-	-	2	1	78	N/A	2	N/A	1	1	N/A	1	111
2013111234	-	-	N/A	N/A	N/A	N/A	N/A	N/A	1	N/A	N/A	N/A	111
2013111236	rpoB_I491F	-	2	1	51	N/A	2	N/A	1	1	N/A	1	111
2013111240	-	katG_S315T	2	1	20	N/A	2	N/A	1	1	N/A	1	111
2013111244	rpoB_H445S	fabG1_C-15T,katG_S315T	1	1	35	N/A	2	N/A	1	1	N/A	1	111
2013111249	rpoB_L430P	-	N/A	N/A	N/A	N/A	N/A	N/A	N/A	N/A	N/A	N/A	111
2013111254	-	-	2	1	22	N/A	2	N/A	2	1	N/A	1	111
2013111256	-	-	2	2	38	N/A	2	N/A	1	1	N/A	1	111
2013111261	-	-	2	1	43	N/A	2	N/A	2	1	N/A	1	111
2013111262	-	-	2	1	26	N/A	2	N/A	2	2	N/A	1	111
2013111265	-	-	2	1	86	N/A	2	N/A	1	1	N/A	1	111
2013111268	-	-	2	1	44	N/A	2	N/A	2	2	N/A	3	111
2013111275	-	-	2	2	35	N/A	2	N/A	1	1	N/A	1	111
2013111276	-	-	2	1	51	N/A	2	N/A	1	1	N/A	1	111
2013111278	-	katG_W191G	2	1	60	N/A	2	N/A	1	1	N/A	1	111
2013111281	-	-	2	1	75	N/A	2	N/A	1	1	N/A	1	111
2013111282	-	katG_A-10C	1	1	54	N/A	2	N/A	1	1	N/A	1	111
2013111283	-	-	2	1	61	N/A	2	N/A	1	1	N/A	1	111
2013112006	-	-	1	1	61	2	2	2	2	1	2	3	112
2013112010	-	-	2	2	31	2	2	2	2	1	3	4	112
2013112013	-	-	2	1	53	1	1	2	1	1	2	3	112
2013112014	-	-	2	1	21	2	2	1	1	1	2	1	112
2013112016	-	-	2	1	52	2	2	2	1	1	2	3	112
2013112018	-	-	2	1	25	2	2	2	2	1	2	4	112
2013112019	-	-	2	1	40	1	2	2	2	1	2	1	112
2013112030	-	-	2	1	39	1	2	2	1	1	3	3	112
2013112033	-	-	2	1	50	1	1	2	2	1	2	3	112
2013112036	-	-	2	2	71	1	2	2	1	1	1	3	112
2013112041	-	-	2	2	56	1	2	2	2	1	1	1	112
2013112045	-	-	2	2	22	1	2	2	2	1	3	2	112
2013112052	-	fabG1_C-15T	2	1	24	1	2	2	1	1	2	3	112
2013112053	-	-	2	2	85	1	2	2	1	1	1	1	112
2013112056	-	-	2	2	44	2	2	2	1	1	1	4	112
2013112066	-	-	2	1	26	1	2	2	2	1	3	3	112
2013112068	-	-	1	2	28	1	2	1	1	1	3	3	112
2013112073	-	-	2	1	18	1	2	2	1	1	2	2	112
2013112082	-	-	2	1	19	1	2	2	1	1	2	4	112
2013112085	-	-	2	2	28	2	2	N/A	1	1	2	1	112
2013112089	-	-	2	1	20	1	2	2	1	1	3	2	112
2013112091	-	-	2	1	77	1	2	2	2	1	2	3	112
2013112094	-	-	2	1	19	1	2	2	2	1	2	3	112
2013112100	-	-	2	1	23	1	2	2	1	1	2	3	112
2013112102	-	-	2	2	23	1	2	2	1	1	3	3	112
2013112103	-	-	2	2	79	1	2	2	1	1	1	3	112
2013112106	-	-	2	1	44	2	2	2	2	1	2	3	112
2013112111	rpoB_S450L	katG_S315T	2	1	59	1	2	2	1	1	3	3	112
2013112114	-	fabG1_C-15T	2	2	26	1	2	2	1	1	2	3	112
2013112115	-	-	2	1	42	1	2	2	1	1	2	4	112
2013112119	-	-	2	1	19	1	2	2	2	1	2	2	112
2013112123	-	-	2	1	36	1	2	2	1	1	2	3	112
2013112136	-	-	2	1	25	1	2	2	2	1	2	3	112
2013112139	-	-	2	1	23	1	2	2	1	1	2	4	112
2013112145	-	-	1	1	55	2	2	2	1	1	2	3	112
2013112146	-	-	1	1	25	2	2	2	1	1	2	3	112
2013112147	-	-	2	1	75	1	2	2	1	1	2	3	112
2013112151	-	-	2	1	21	1	2	2	1	1	2	4	112
2013112154	-	-	2	2	51	1	2	2	2	1	2	3	112
2013112157	-	-	2	2	21	1	2	2	1	1	3	2	112
2013112159	-	-	2	1	35	1	2	2	1	1	2	4	112
2013112162	-	-	2	2	32	1	2	2	1	1	2	3	112
2013112167	-	-	2	1	17	2	2	2	2	1	2	1	112
2013112171	rpoB_S450L	katG_S315T	2	1	41	1	1	2	1	1	1	4	112
2013112173	-	-	2	2	23	1	2	2	1	1	2	4	112
2013112181	-	-	2	1	33	1	2	2	2	1	2	3	112
2013112190	-	-	2	1	17	2	2	2	1	1	2	1	112
2013112191	-	-	2	1	17	1	2	2	1	1	2	2	112
2013112197	-	-	2	1	43	1	2	2	1	1	3	3	112
2013112201	-	-	2	1	36	2	2	2	2	1	2	1	112
2013112207	-	-	2	1	209	1	2	2	2	1	2	1	112
2013112209	-	-	2	1	18	2	2	2	1	1	2	4	112
2013112210	-	-	2	1	21	1	2	2	1	1	3	3	112
2013112216	-	-	2	2	22	1	2	2	1	1	2	3	112
2013112217	rpoB_S450L	katG_S315T	1	1	56	1	2	2	1	2	2	3	112
2013112218	-	-	2	1	58	1	2	2	1	1	2	3	112
2013112220	-	-	2	2	32	1	2	2	2	1	2	4	112
2013112223	-	-	2	1	21	1	2	2	1	1	2	3	112
2013112224	-	-	2	1	25	1	2	2	1	1	2	4	112
2013112228	-	-	2	1	40	1	2	2	2	1	2	1	112
2013112237	-	-	2	2	40	1	2	2	2	1	3	4	112
2013112241	-	-	2	1	25	1	2	2	1	1	2	3	112
2013112243	-	-	2	1	23	1	2	2	1	1	2	1	112
2013112246	-	-	2	1	46	1	2	2	2	1	1	4	112
2013112253	-	-	2	2	60	1	1	2	2	1	2	3	112
2013112256	-	-	2	2	54	1	2	2	1	1	1	3	112
2013112261	-	-	2	1	25	1	2	2	1	1	2	4	112
2013112262	-	fabG1_C-15T	2	1	31	1	2	2	1	1	2	4	112
2013112263	rpoB_S450L	katG_S315T	2	1	23	1	2	2	1	1	3	3	112
2013112268	-	-	2	1	62	1	2	2	2	1	2	4	112
2013112269	-	-	2	1	31	1	2	2	2	1	3	3	112
2013112270	-	-	2	1	67	2	2	2	2	1	2	3	112
2013112274	-	katG_S315T	2	2	24	1	2	2	1	1	2	3	112
2013112276	-	-	2	1	26	1	2	2	1	1	2	4	112
2013112286	-	-	2	1	22	1	2	2	2	1	2	3	112
2013112287	-	-	2	2	61	2	2	2	2	1	2	1	112
2013112292	-	-	2	1	45	1	2	2	1	1	2	4	112
2013112299	-	-	2	2	45	2	2	2	1	1	1	1	112
2013112304	-	-	2	2	21	1	2	2	2	1	2	3	112
2013112305	-	-	2	1	35	1	2	2	1	1	2	3	112
2013112308	-	-	2	2	24	1	2	2	2	1	2	3	112
2013112315	-	-	2	2	21	1	2	2	1	1	2	4	112
2013112324	-	-	2	1	45	2	2	2	1	1	2	4	112
2013112327	-	-	2	2	33	2	2	2	2	1	1	4	112
2013112329	-	-	2	1	45	2	2	2	1	1	2	1	112
2013112333	-	-	2	1	55	1	2	2	2	1	2	3	112
2013112334	rpoB_H445L	katG_S315T	1	2	39	2	2	2	2	1	1	1	112
2013112336	-	-	2	1	21	1	2	2	1	1	2	3	112
2013112343	-	-	2	1	75	2	2	2	1	1	1	1	112
2013121005	-	-	2	1	62	2	2	2	1	1	1	1	121
2013121011	-	-	2	2	24	2	2	2	2	1	2	1	121
2013121044	-	-	1	2	46	1	2	2	2	1	2	1	121
2013121046	-	-	2	1	41	1	2	2	1	1	2	4	121
2013121047	-	-	1	1	25	2	2	2	2	1	2	1	121
2013121051	-	-	2	1	66	2	2	2	2	1	1	1	121
2013121052	-	-	2	1	83	2	2	1	1	1	1	1	121
2013121054	-	-	2	1	79	2	2	2	1	1	1	1	121
2013121057	-	-	1	1	51	2	2	2	1	1	1	1	121
2013121059	-	-	1	2	32	2	2	2	2	1	1	1	121
2013121061	-	-	1	1	82	2	2	2	1	1	1	1	121
2013121063	-	-	2	2	42	1	2	2	1	1	2	3	121
2013121064	-	-	2	1	26	2	2	2	1	1	2	3	121
2013121071	-	-	2	1	27	2	2	2	2	1	1	1	121
2013121076	-	-	2	1	77	2	2	2	1	1	1	3	121
2013121077	-	-	2	1	36	2	2	2	1	1	2	3	121
2013121080	-	-	2	1	52	2	2	2	1	1	2	3	121
2013121084	-	-	2	2	18	2	2	2	1	1	2	2	121
2013122006	rpoB_D545E	-	2	1	49	1	2	1	1	1	2	1	122
2013122016	rpoB_S450L	katG_S315T	2	1	22	1	2	2	2	1	3	2	122
2013122017	-	-	2	2	27	1	2	1	1	1	2	4	122
2013122027	-	-	2	1	46	1	1	2	2	1	2	4	122
2013122031	-	-	2	2	32	1	2	2	1	1	2	1	122
2013122032	-	-	1	1	48	2	2	2	1	1	2	1	122
2013122035	-	-	1	1	68	1	2	2	2	1	1	3	122
2013122042	-	-	2	2	44	1	2	2	1	1	2	4	122
2013122047	-	-	2	1	41	2	2	2	1	1	1	1	122
2013122049	-	-	1	1	64	2	1	2	1	1	1	1	122
2013122058	-	-	1	1	85	1	2	2	2	1	1	3	122
2013122059	-	-	1	2	24	2	2	N/A	1	2	1	4	122
2013122067	-	-	2	2	48	1	2	2	2	1	2	3	122
2013122068	-	-	1	2	91	1	2	2	1	1	2	3	122
2013122070	-	-	2	2	30	2	2	2	2	1	2	4	122
2013122071	-	-	2	1	53	2	1	2	1	1	2	1	122
2013122080	-	-	2	1	26	2	2	2	1	1	2	1	122
2013122083	-	-	2	1	70	1	2	2	1	1	2	3	122
2013122085	-	-	2	1	58	2	2	2	1	1	2	1	122
2013122094	rpoB_L452P	katG_S315T	1	1	61	1	1	2	1	1	1	3	122
2013122101	-	katG_S315T	2	1	21	2	2	2	2	1	2	1	122
2013122109	-	-	2	2	78	1	2	2	1	1	1	3	122
2013122123	rpoB_S450L	katG_S315T	2	2	39	1	2	2	1	1	2	4	122
2013122124	-	-	2	2	38	1	2	2	2	1	2	4	122
2013122125	rpoB_S450L	fabG1_L203L	1	1	52	1	2	2	2	1	2	4	122
2013122128	-	-	2	1	46	1	2	2	1	1	2	4	122
2013122131	-	-	1	1	77	1	2	2	1	1	2	3	122
2013122133	-	-	2	1	84	1	2	2	1	1	1	3	122
2013122134	-	-	2	1	19	1	2	2	1	2	2	4	122
2013122136	-	-	2	1	22	1	2	2	2	2	2	4	122
2013122139	-	katG_S315T	2	1	83	1	2	2	1	1	1	3	122
2013122140	-	-	2	2	47	2	2	2	1	1	2	1	122
2013122145	-	-	2	1	21	1	2	2	2	1	2	2	122
2013122146	-	-	2	1	76	1	2	1	2	1	2	3	122
2013122149	-	-	1	2	62	2	2	2	1	1	1	1	122
2013122150	rpoB_S450L	katG_S315T	1	1	46	2	2	N/A	1	1	1	4	122
2013122154	-	-	2	1	45	1	2	2	1	1	2	4	122
2013122155	-	-	1	1	57	1	1	2	1	1	2	3	122
2013122159	-	-	2	1	66	1	2	2	2	1	1	3	122
2013122161	-	-	2	2	57	2	2	2	1	1	1	1	122
2013122162	rpoB_S450L	katG_S315T	1	1	54	1	1	2	1	1	2	3	122
2013122163	-	-	2	1	28	2	2	2	1	2	1	1	122
2013122177	-	-	2	1	49	1	1	2	1	1	2	4	122
2013122183	-	-	2	1	43	1	2	2	1	1	2	3	122
2013122184	-	-	2	1	23	1	2	2	1	1	3	4	122
2013122187	-	-	2	1	37	2	2	2	2	1	1	1	122
2013122188	-	-	2	2	34	1	2	2	N/A	1	2	4	122
2013122189	-	-	2	1	84	1	2	2	1	1	2	3	122
2013122192	-	-	2	2	40	1	2	2	2	1	2	4	122
2013122196	rpoB_S450L	katG_S315T	1	1	67	1	2	2	1	1	2	3	122
2013122202	-	-	2	1	65	1	2	2	N/A	1	1	3	122
2013122210	-	-	2	2	75	2	2	2	2	1	1	1	122
2013122212	-	-	2	2	45	1	2	2	1	1	1	1	122
2013122213	-	-	2	1	77	2	2	2	2	1	1	1	122
2013122216	-	-	2	1	76	2	2	2	1	1	1	1	122
2013122221	-	-	2	1	21	2	2	2	1	1	3	4	122
2013122230	rpoB_S450L	-	1	1	47	1	2	2	1	1	2	3	122
2013122231	-	-	2	2	40	1	2	2	1	1	2	3	122
2013122235	-	-	2	1	72	1	2	2	2	1	2	3	122
2013122243	-	katG_S315T	2	1	22	1	2	2	2	1	3	4	122
2013122245	-	-	2	1	83	1	2	2	1	1	2	3	122
2013122248	-	fabG1_C-15T	2	1	57	1	1	2	1	1	2	3	122
2013122250	-	-	2	1	65	1	2	2	1	1	1	4	122
2013122252	-	-	2	2	25	1	2	1	2	1	2	4	122
2013122254	-	-	2	1	58	2	1	2	1	1	1	1	122
2013122256	rpoB_S450L	katG_S315T	2	1	62	1	2	2	1	1	1	3	122
2013122278	rpoB_H445R	katG_S315T	1	1	47	1	2	2	1	1	1	4	122
2013122286	-	-	2	2	39	1	2	2	1	1	2	4	122
2013122289	-	-	2	1	26	1	2	1	1	1	3	4	122
2013122292	-	-	2	2	28	1	2	2	1	1	2	3	122
2013122295	-	-	1	1	75	1	2	2	1	1	1	3	122
2013122297	-	-	2	1	42	1	1	2	2	1	2	4	122
2013122318	-	-	2	2	47	1	2	2	1	1	2	4	122
2013122340	-	-	2	2	27	1	2	2	2	1	3	4	122
2013122359	-	-	2	1	44	1	2	2	1	1	3	3	122
2013122364	-	-	2	1	66	1	1	2	1	1	1	3	122
2013122365	-	-	2	1	17	1	2	2	1	1	2	4	122
2013122374	-	-	2	2	34	2	2	2	1	1	2	4	122
2013122376	-	-	1	1	31	1	2	2	1	1	3	4	122
2013122379	-	-	2	1	20	1	2	2	1	1	3	2	122
2013122389	-	-	2	2	75	1	1	2	1	1	1	4	122
2013122398	-	-	1	1	79	1	2	2	2	1	3	3	122
2013122399	-	-	2	1	22	1	2	2	2	1	3	4	122
2013122403	-	-	2	1	22	1	2	2	2	1	2	3	122
2013122412	-	-	2	1	76	2	1	2	1	1	1	1	122
2013122423	-	-	2	1	66	2	2	2	1	1	1	1	122
2013122444	-	-	2	1	62	1	2	2	2	1	1	3	122
2013122454	-	-	2	2	21	1	2	2	1	1	2	4	122
2013122475	-	-	2	1	74	2	2	2	1	1	1	1	122
2013122476	-	-	2	2	18	1	2	2	1	1	3	4	122
2013122481	-	-	2	1	51	1	2	2	2	1	3	3	122
2013123002	-	-	2	1	50	2	2	2	1	1	1	1	123
2013123003	-	-	2	1	45	2	2	2	1	1	2	1	123
2013123004	-	-	2	1	66	2	2	2	1	1	1	1	123
2013123005	-	-	2	2	82	2	2	2	1	1	1	1	123
2013123014	-	-	2	1	31	2	2	2	1	1	2	1	123
2013123021	-	-	2	2	61	2	2	2	2	1	1	1	123
2013123024	-	-	2	1	43	2	2	2	1	1	1	1	123
2013123027	-	-	2	1	69	2	2	2	2	1	1	1	123
2013123030	-	-	2	1	20	2	2	2	1	1	3	2	123
2013123034	-	-	2	1	65	2	2	2	2	1	1	1	123
2013123038	-	fabG1_C-15T	2	1	21	2	2	2	1	1	2	1	123
2013123044	-	-	2	2	70	2	2	2	1	1	1	1	123
2013123047	-	-	2	1	50	2	2	2	1	1	1	1	123
2013123049	-	-	2	1	30	2	2	2	1	1	2	1	123
2013123050	-	-	2	1	47	2	2	2	1	1	2	1	123
2013123051	-	fabG1_C-15T	2	2	29	1	2	2	1	1	2	4	123
2013123059	-	-	2	2	75	1	2	2	1	2	2	3	123
2013123060	-	-	2	1	77	1	2	2	1	1	1	1	123
2013123063	-	-	2	1	73	2	2	2	1	1	1	1	123
2013123076	-	-	2	1	68	1	2	2	1	1	2	3	123
2013123080	-	-	2	2	71	2	1	2	1	1	1	1	123
2013123084	-	-	1	1	43	2	2	2	2	1	1	1	123
2013123096	-	-	2	1	60	2	2	2	1	1	1	1	123
2013123098	-	-	1	1	63	2	2	2	1	1	1	1	123
2013123106	-	-	2	1	75	2	2	2	2	1	1	1	123
2013123112	-	-	2	1	68	2	2	2	1	1	1	1	123
2013123119	-	-	1	1	67	2	2	2	1	1	1	1	123
2013123122	-	-	2	2	74	2	2	2	2	1	1	1	123
2013123129	-	-	2	2	21	2	2	2	2	1	2	1	123
2013123154	-	-	2	1	69	2	2	2	1	1	1	1	123
2013123178	rpoB_H445D	katG_S315N	1	1	40	2	2	2	1	1	2	1	123
2013123191	-	-	2	2	43	2	2	2	1	1	2	1	123
20131232006	-	-	2	1	30	2	2	2	1	1	2	1	123
20131232030	-	-	2	1	71	2	2	2	1	1	1	1	123
20131232060	-	-	2	2	51	2	2	2	1	1	1	1	123
20131232072	-	-	2	1	64	2	2	2	1	1	1	1	123
20131232074	-	-	2	2	39	1	2	2	1	1	2	4	123
20131232087	-	-	2	1	70	1	1	2	1	1	2	4	123
20131232089	-	-	2	1	54	2	2	2	1	1	1	1	123
20131232093	-	-	2	1	40	2	2	2	1	1	2	1	123
20131232107	-	-	2	1	32	2	2	2	1	1	1	4	123
20131232109	-	-	2	2	63	2	1	2	1	1	1	4	123
20131232111	-	-	2	2	26	2	2	2	1	1	2	3	123
20131232113	-	-	2	1	26	2	2	2	2	1	2	1	123
20131232117	-	katG_S315T	1	1	60	2	2	2	1	1	1	1	123
20131232129	rpoB_L452P	katG_S315T	2	1	46	2	2	2	2	1	1	1	123
2013123218	-	-	2	2	26	2	2	2	2	1	2	1	123
2013123230	-	-	2	1	49	2	2	2	1	1	1	1	123
2013123252	-	-	2	2	46	2	2	2	1	1	2	1	123
2013123278	-	-	2	2	62	2	2	2	2	1	1	1	123
2013123288	-	-	2	2	45	2	2	2	1	1	1	1	123
2013123308	-	-	2	1	62	2	2	2	2	1	1	1	123
2013123311	-	-	2	1	45	2	2	2	2	1	1	1	123
2013123324	-	-	2	1	53	1	1	2	1	1	1	4	123
2013123332	-	-	2	2	20	1	2	2	2	1	3	2	123
2013123343	-	-	2	1	33	2	2	2	1	1	2	1	123
2013123344	-	-	1	1	81	2	2	2	1	1	1	1	123
2013123352	-	-	2	1	60	2	2	2	1	1	1	1	123
2013123374	-	-	2	1	56	2	2	2	2	1	1	1	123
2013124003	-	-	2	1	83	2	2	2	1	1	1	1	124
2013124004	-	-	2	1	57	2	2	2	1	1	1	1	124
2013124007	-	-	2	2	25	2	2	2	2	1	1	1	124
2013124010	-	-	2	1	69	2	2	2	1	1	1	1	124
2013124012	-	-	2	1	69	2	2	2	1	1	1	1	124
2013124017	-	fabG1_C-15T	2	1	70	2	2	2	1	1	1	1	124
2013124021	-	-	2	1	18	2	2	2	1	1	2	1	124
2013124027	-	-	2	2	67	2	2	2	1	1	1	1	124
2013124037	-	-	1	2	80	1	2	2	2	1	1	1	124
2013124041	-	-	1	1	82	2	2	2	1	1	1	1	124
2013124042	-	-	2	1	79	2	2	2	1	1	2	1	124
2013124045	-	-	2	1	44	2	2	2	1	1	2	1	124
2013124047	-	-	2	1	59	2	2	2	1	1	1	1	124
2013124048	-	-	2	1	58	2	2	2	1	1	1	1	124
2013124051	-	-	2	2	50	2	2	2	1	1	1	1	124
2013124055	-	-	2	2	80	1	2	2	2	1	1	4	124
2013124057	-	-	2	1	24	2	2	2	1	1	2	1	124
2013124070	-	-	2	1	80	2	2	2	1	1	1	1	124
2013124071	-	-	2	1	68	2	2	2	1	1	1	1	124
2013124074	-	-	2	1	38	2	2	2	1	1	1	1	124
2013124075	-	-	2	1	65	2	2	2	1	1	1	1	124
2013124077	-	-	2	1	28	2	2	2	2	1	2	1	124
2013124080	-	-	2	1	60	2	2	2	1	1	1	1	124
2013124085	-	-	2	1	67	2	2	2	1	1	1	1	124
2013124086	-	-	1	1	65	2	2	2	1	1	1	1	124
2013124091	-	-	2	1	65	2	2	2	2	1	1	1	124
2013124104	-	-	2	1	73	2	1	2	2	1	1	1	124
2013124107	-	-	1	1	64	2	2	2	1	1	1	1	124
2013124108	-	katG_S315T	2	1	77	2	2	2	1	1	1	1	124
2013124113	-	-	2	1	80	2	2	2	1	1	1	1	124
2013124117	-	-	2	2	45	2	2	2	1	1	1	1	124
2013124118	-	-	2	2	18	2	2	2	1	2	2	2	124
2013124130	-	-	2	1	83	2	2	2	2	1	1	1	124
2013124135	-	-	2	1	74	2	2	2	2	1	1	1	124
2013124139	-	-	2	1	49	2	2	2	1	1	1	1	124
2013124142	-	-	1	1	42	2	2	2	1	1	1	1	124
2013124149	-	-	2	2	35	2	2	2	2	1	1	1	124
2013124150	-	-	2	1	31	2	2	2	2	1	2	1	124
2013124153	-	-	2	2	75	2	2	2	2	1	1	1	124
2013124155	-	-	2	1	17	2	2	2	2	1	2	4	124
2013124160	-	-	2	2	66	2	2	2	1	1	1	1	124
2013124167	-	-	2	1	56	2	2	2	1	1	2	1	124
2013124175	rpoB_H445Y	ahpC_G-48A	2	1	42	2	1	2	2	1	2	3	124
2013124182	-	-	2	1	66	2	2	2	1	1	1	1	124
2013124183	-	-	2	1	69	2	2	2	1	1	2	1	124
2013124187	-	-	2	1	69	2	2	2	1	1	1	1	124
2013124191	-	-	2	2	21	2	2	2	2	1	2	1	124
2013124192	-	-	2	1	48	2	2	2	2	1	1	1	124
2013124194	-	katG_S315T	2	1	71	2	2	2	1	1	1	1	124
2013124205	-	-	2	1	65	2	2	2	2	1	1	1	124
2013124214	-	-	2	2	17	2	2	2	1	1	1	1	124
2013124215	-	-	2	2	57	2	2	2	1	1	1	1	124
2013124222	-	-	2	1	56	2	2	2	1	1	2	1	124
2013124223	-	-	2	1	77	2	1	2	1	1	1	1	124
2013124228	-	-	2	2	21	2	2	2	1	1	1	1	124
2013124234	-	-	2	1	68	2	2	2	1	1	2	1	124
2013124239	-	-	2	1	75	2	2	2	2	1	1	1	124
2013124244	-	-	2	1	62	2	2	2	1	1	1	1	124
2013124245	-	-	2	1	45	2	2	2	1	1	2	1	124
2013124247	-	katG_S315T	2	1	18	2	2	2	2	1	2	1	124
2013124252	-	-	1	1	72	2	2	2	2	1	1	1	124
2013124254	-	-	2	1	21	2	2	2	1	1	2	1	124
2013124255	rpoB_S450L	-	1	1	82	2	2	2	1	1	2	1	124
2013124260	-	-	2	1	82	2	2	2	1	1	1	1	124
2013124261	-	-	2	1	65	2	2	2	1	1	1	3	124
2013124264	-	-	1	1	72	2	2	2	1	1	1	1	124
2013124265	-	-	1	1	70	2	2	2	1	1	2	1	124
2013124269	-	-	2	1	62	2	2	2	2	1	2	1	124
2013124271	-	-	1	1	74	2	2	2	1	1	1	1	124
2013124275	-	-	1	1	62	2	2	2	1	1	2	1	124
2013124287	-	fabG1_C-15T	1	1	47	N/A	2	N/A	1	1	1	1	124
2013124289	-	-	2	2	18	2	2	2	1	1	2	4	124
2013124290	-	-	2	2	67	2	1	2	1	1	1	1	124
2013124293	-	-	1	1	76	2	2	2	2	1	2	3	124
2013124310	rpoB_S450L	ahpC_C-52T	1	1	68	2	2	2	1	1	1	1	124
2013124311	-	-	2	1	27	2	2	2	1	1	2	1	124
2013124315	-	-	2	1	64	2	2	2	1	1	1	1	124
2013124338	-	-	2	2	23	2	2	2	1	1	3	1	124
2013124348	-	-	2	2	69	2	1	2	2	1	1	1	124
2013124363	-	-	2	2	44	2	2	2	1	1	1	1	124
2013124388	-	-	2	1	78	2	2	2	2	1	1	1	124
2013124416	-	-	2	1	43	2	2	2	1	1	2	1	124
2013124445	-	-	2	1	53	2	2	2	1	1	1	1	124
2013124449	-	fabG1_C-15T	2	1	51	2	2	2	1	1	1	1	124
2013124475	-	-	2	2	86	2	2	2	2	1	1	1	124
2013124488	-	-	2	1	18	2	2	2	1	1	2	2	124
2013124492	-	-	2	1	49	2	2	2	1	1	1	1	124
2013124495	-	fabG1_C-15T	2	1	72	2	2	2	1	1	1	1	124
2013124505	-	-	1	2	54	2	2	2	2	1	1	1	124
2013124507	-	-	2	1	70	2	2	2	1	1	2	3	124
2013124508	-	katG_S315T	2	1	70	2	2	2	1	1	1	1	124
2013124514	-	-	1	1	80	2	2	2	2	1	2	3	124
2013124520	-	-	2	1	19	2	2	2	1	1	2	1	124
2013124526	-	-	2	1	32	2	2	2	2	1	2	3	124
2013124542	-	-	2	1	69	2	2	2	1	1	1	1	124
2013124557	-	-	1	1	79	2	2	2	1	1	3	3	124
2013124559	-	-	2	1	66	2	2	2	1	1	1	1	124
2013124564	rpoB_S450L	katG_S315T	2	2	50	2	1	2	2	1	1	1	124
2013124578	-	-	2	1	52	2	2	2	1	1	1	1	124
201312muxiaotao	-	-	N/A	1	N/A	2	N/A	2	N/A	N/A	N/A	N/A	124
2013130009	-	-	N/A	N/A	N/A	N/A	N/A	N/A	N/A	N/A	N/A	N/A	51
2013130010	-	-	N/A	N/A	N/A	N/A	N/A	N/A	N/A	N/A	N/A	N/A	51
2013130015	rpoB_S450L	ahpC_C-52T,katG_W191G	N/A	N/A	N/A	N/A	N/A	N/A	N/A	N/A	N/A	N/A	51
2013130022	-	-	N/A	N/A	N/A	N/A	N/A	N/A	N/A	N/A	N/A	N/A	51
2013130025	-	-	N/A	N/A	N/A	N/A	N/A	N/A	N/A	N/A	N/A	N/A	51
2013130028	-	-	N/A	N/A	N/A	N/A	N/A	N/A	N/A	N/A	N/A	N/A	51
2013130029	-	fabG1_C-15T	N/A	N/A	N/A	N/A	N/A	N/A	N/A	N/A	N/A	N/A	51
2013130031	-	-	N/A	N/A	N/A	N/A	N/A	N/A	N/A	N/A	N/A	N/A	51
2013130033	-	-	N/A	N/A	N/A	N/A	N/A	N/A	N/A	N/A	N/A	N/A	51
2013130034	-	-	N/A	N/A	N/A	N/A	N/A	N/A	N/A	N/A	N/A	N/A	51
2013130036	-	-	N/A	N/A	N/A	N/A	N/A	N/A	N/A	N/A	N/A	N/A	51
2013130039	-	-	N/A	N/A	N/A	N/A	N/A	N/A	N/A	N/A	N/A	N/A	51
2013130040	-	-	N/A	N/A	N/A	N/A	N/A	N/A	N/A	N/A	N/A	N/A	51
2013130042	-	-	N/A	N/A	N/A	N/A	N/A	N/A	N/A	N/A	N/A	N/A	51
2013130044	-	-	N/A	N/A	N/A	N/A	N/A	N/A	N/A	N/A	N/A	N/A	51
2013130046	-	-	N/A	N/A	N/A	N/A	N/A	N/A	N/A	N/A	N/A	N/A	51
2013130047	-	-	N/A	N/A	N/A	N/A	N/A	N/A	N/A	N/A	N/A	N/A	51
2013130048	-	-	N/A	N/A	N/A	N/A	N/A	N/A	N/A	N/A	N/A	N/A	51
2013130049	-	-	N/A	N/A	N/A	N/A	N/A	N/A	N/A	N/A	N/A	N/A	51
2013130053	-	-	N/A	N/A	N/A	N/A	N/A	N/A	N/A	N/A	N/A	N/A	51
2013130056	-	-	N/A	N/A	N/A	N/A	N/A	N/A	N/A	N/A	N/A	N/A	51
2013130057	-	-	N/A	N/A	N/A	N/A	N/A	N/A	N/A	N/A	N/A	N/A	51
2013130059	-	katG_S315T	N/A	N/A	N/A	N/A	N/A	N/A	N/A	N/A	N/A	N/A	51
2013130063	rpoB_H445D	katG_S315T	N/A	N/A	N/A	N/A	N/A	N/A	N/A	N/A	N/A	N/A	51
2013130065	-	katG_V1A	N/A	N/A	N/A	N/A	N/A	N/A	N/A	N/A	N/A	N/A	51
2013130075	-	-	N/A	N/A	N/A	N/A	N/A	N/A	N/A	N/A	N/A	N/A	51
2013131003	-	-	2	1	40	2	2	2	1	1	1	1	131
2013131006	-	-	2	1	57	1	2	2	1	1	1	1	131
2013131007	-	-	2	1	55	1	2	2	1	1	2	3	131
2013131008	-	-	2	2	64	2	2	2	1	1	1	1	131
2013131009	-	-	2	1	36	2	2	2	1	1	1	1	131
2013131011	-	-	1	1	46	2	2	2	1	1	1	3	131
2013131015	-	-	2	1	64	2	2	2	1	1	2	1	131
2013131016	-	-	1	1	42	2	2	2	1	1	2	1	131
2013131019	-	-	2	1	22	2	2	2	1	1	3	2	131
2013131020	-	-	2	1	72	1	2	1	1	1	1	3	131
2013131021	-	-	2	1	35	2	2	2	1	1	1	4	131
2013131022	-	-	2	1	32	2	2	2	1	1	2	3	131
2013131023	-	-	2	1	81	2	2	2	1	1	1	1	131
2013131027	-	-	2	1	60	2	2	2	1	1	1	1	131
2013131028	-	-	2	1	47	2	2	2	1	1	1	1	131
2013131030	-	-	2	1	28	2	2	2	1	1	2	3	131
2013131032	-	-	2	1	73	2	2	2	1	1	2	3	131
2013131038	-	katG_S315T	2	1	55	2	2	2	1	1	2	1	131
2013131039	-	-	2	1	19	2	2	2	1	1	2	2	131
2013131040	-	katG_S315T	2	1	55	2	2	2	1	1	1	1	131
2013131042	-	-	2	1	48	1	1	2	1	1	3	3	131
2013131044	-	-	2	1	22	2	2	2	1	1	3	2	131
2013131045	-	-	2	1	48	1	2	2	1	1	2	3	131
2013131046	-	-	2	1	57	2	2	2	1	1	1	1	131
2013131047	-	-	2	1	40	2	2	2	1	2	1	1	131
2013131048	-	katG_S315T	2	1	41	2	2	2	2	1	2	1	131
2013131049	-	katG_S315T	2	1	39	2	2	N/A	1	1	1	1	131
2013131050	-	-	2	2	63	2	2	2	1	1	1	1	131
2013131051	-	-	2	1	74	1	2	2	1	1	1	3	131
2013131053	-	-	2	2	22	2	2	2	1	1	2	3	131
2013131055	rpoB_L430P	fabG1_C-15T	2	1	23	2	2	2	1	1	2	1	131
2013131056	-	-	2	2	57	1	2	2	1	1	2	3	131
2013131058	-	-	2	1	47	1	2	2	1	1	2	4	131
2013131059	-	-	2	1	61	2	2	2	1	1	1	1	131
2013131060	-	-	2	1	55	2	2	2	1	1	1	1	131
2013131062	-	-	2	2	35	2	2	2	1	1	1	3	131
2013131064	-	-	2	2	27	2	2	2	1	1	2	3	131
2013131065	-	-	2	1	33	2	2	2	1	1	1	1	131
2013131072	-	-	2	1	48	1	2	N/A	1	1	2	3	131
2013131073	-	-	2	2	39	2	2	2	1	1	1	1	131
2013131076	-	-	2	1	40	2	2	2	1	1	1	1	131
2013131078	-	-	2	1	79	2	2	2	1	1	1	1	131
2013131080	-	-	2	2	42	2	2	1	1	1	1	3	131
2013131082	rpoB_S450L	katG_S315T	1	1	36	2	2	2	1	1	2	3	131
2013131085	-	-	2	1	64	2	2	1	1	1	1	1	131
2013131088	-	-	2	2	17	1	2	2	1	1	2	2	131
2013131089	-	-	2	1	56	1	2	2	1	1	2	3	131
2013131093	-	katG_Q461P	1	1	68	2	2	2	1	1	2	1	131
2013131096	-	-	2	2	77	2	2	2	1	1	1	1	131
2013131099	-	-	2	1	46	2	1	2	1	1	1	1	131
2013131103	-	-	2	2	57	2	2	2	1	1	1	1	131
2013131107	-	-	2	2	30	2	2	2	1	1	2	3	131
2013131110	-	-	2	1	71	2	2	2	1	1	2	1	131
2013131113	rpoB_L452P,rpoB_D435A	katG_S315T	1	1	43	2	2	2	1	1	1	1	131
2013131116	-	-	2	1	62	1	2	2	1	1	3	3	131
2013131118	-	-	2	1	32	2	2	2	1	1	2	3	131
2013131121	-	-	2	1	50	2	2	2	1	1	1	1	131
2013131122	-	-	2	1	20	2	2	2	1	1	3	2	131
2013131125	-	-	2	1	79	2	2	2	1	1	1	1	131
2013131126	-	-	2	2	26	2	2	2	1	1	1	1	131
2013131130	-	-	2	1	73	2	2	2	1	1	1	1	131
2013131131	-	-	2	1	57	1	2	2	1	1	2	3	131
2013131132	-	-	2	1	32	2	2	2	1	1	1	1	131
2013132007	rpoB_L452P	katG_S315T	1	2	32	1	2	2	1	1	2	3	132
2013132017	-	-	1	1	69	2	2	2	1	1	2	3	132
2013132025	-	-	2	1	41	2	2	2	1	1	2	1	132
2013132028	-	-	2	1	60	2	2	2	1	1	1	3	132
2013132041	-	-	2	1	45	2	2	1	1	1	1	1	132
2013132042	-	katG_S315T	2	1	48	1	2	2	1	1	2	4	132
2013132045	-	-	2	1	45	2	2	2	1	1	2	1	132
2013132046	-	-	1	1	70	1	2	2	1	1	1	1	132
2013132050	-	fabG1_C-15T	2	2	35	2	2	2	1	1	1	4	132
2013132055	-	-	2	2	67	2	2	2	1	1	1	1	132
2013132057	-	-	2	1	70	2	1	2	1	1	1	1	132
2013132064	-	-	2	2	41	2	2	2	1	1	2	1	132
2013132068	rpoB_S450L	-	2	2	26	2	2	2	1	1	2	4	132
2013132070	-	-	2	2	60	2	2	1	1	1	1	1	132
2013132071	-	-	1	1	32	1	2	2	1	1	2	4	132
2013132078	-	-	2	1	50	1	1	2	1	1	2	4	132
2013132096	-	-	1	1	72	1	2	2	1	1	2	4	132
2013132099	-	-	2	1	57	2	2	2	1	1	1	1	132
2013132102	-	fabG1_C-15T	2	2	59	2	2	2	1	1	1	1	132
2013132107	-	-	1	1	76	2	2	2	1	1	1	1	132
2013132109	-	-	2	1	50	1	2	2	1	1	2	4	132
2013132116	rpoB_S450L	fabG1_C-15T	2	1	39	1	2	2	1	1	2	4	132
2013132117	-	-	2	1	49	2	2	2	1	1	1	1	132
2013132119	-	-	2	1	45	1	2	2	1	1	2	3	132
2013132120	-	-	2	1	50	1	2	2	1	1	2	4	132
2013132127	-	-	2	1	51	2	2	2	1	1	2	1	132
2013132128	-	-	2	1	17	1	2	2	1	1	2	3	132
2013132129	-	-	2	1	50	2	2	2	1	1	2	1	132
2013132130	-	-	2	1	48	2	2	2	1	1	2	1	132
2013132136	-	-	2	1	51	2	2	2	1	2	1	1	132
2013132138	-	-	2	2	46	1	2	1	1	1	2	1	132
2013132139	-	katG_S315N	2	1	61	2	2	2	1	1	1	1	132
2013132142	-	-	2	2	62	2	1	2	1	1	1	1	132
2013132150	-	-	2	2	37	2	2	2	1	1	1	1	132
2013132153	-	-	2	2	51	2	1	2	1	1	1	1	132
2013132154	-	-	2	1	61	2	2	2	1	1	1	1	132
2013132155	-	-	2	1	71	2	2	N/A	1	1	2	1	132
2013132156	rpoB_H445D	katG_S315T	2	1	30	2	2	2	1	1	2	1	132
2013132162	-	-	2	1	50	2	2	2	1	1	1	1	132
2013132163	-	-	2	2	45	2	2	2	1	1	2	1	132
2013132164	-	katG_S315T	2	1	64	1	2	2	1	1	2	3	132
2013132166	-	-	2	1	71	2	1	2	1	1	1	1	132
2013132169	-	fabG1_C-15T	2	1	59	2	1	2	1	1	1	1	132
2013132170	-	-	2	1	60	2	2	2	1	1	1	1	132
2013132172	-	-	2	1	59	2	2	2	1	1	1	1	132
2013132173	-	-	2	1	34	2	2	2	1	1	1	1	132
2013132176	-	-	2	1	55	2	2	2	1	1	2	1	132
2013132178	-	-	2	2	53	2	2	2	1	1	1	1	132
2013132180	-	-	2	1	55	2	2	2	1	1	2	1	132
2013132181	-	-	2	1	64	2	2	2	1	1	1	1	132
2013132182	-	-	2	1	35	1	2	2	1	1	2	4	132
2013132184	-	-	2	1	52	2	2	2	1	1	1	1	132
2013132187	-	-	2	1	21	2	2	2	1	1	2	4	132
2013132188	-	-	2	1	65	1	2	1	1	1	2	3	132
2013132189	-	-	2	2	45	2	2	2	1	1	1	1	132
2013132191	-	-	2	1	60	2	2	2	1	1	1	1	132
2013132192	-	-	2	1	59	2	2	2	1	1	1	1	132
2013132194	-	-	2	2	23	2	2	1	1	1	2	1	132
2013132195	-	-	2	2	46	2	2	2	1	2	1	1	132
2013132198	-	-	2	1	23	2	2	1	1	1	2	3	132
2013132199	-	-	2	1	68	2	1	2	1	1	1	1	132
2013132203	-	-	2	1	75	2	2	2	1	1	2	3	132
2013132204	-	-	2	1	35	2	2	2	1	1	1	1	132
2013132208	-	-	2	1	21	1	2	2	1	1	3	2	132
2013132210	-	-	2	1	61	2	2	2	1	1	1	1	132
2013132211	-	-	2	1	45	2	2	2	1	1	1	1	132
2013132213	-	katG_S315T	2	1	29	2	2	2	1	1	2	1	132
2013132216	-	-	2	1	80	2	2	2	1	1	1	1	132
2013132217	-	-	2	1	43	2	2	2	1	1	2	1	132
2013132218	-	-	2	2	45	2	2	1	1	1	2	1	132
2013132219	-	-	2	2	77	2	2	2	1	1	1	1	132
2013132220	-	-	2	2	70	2	2	2	1	1	1	1	132
2013132221	-	katG_S315T	2	1	65	2	2	2	1	1	1	1	132
2013132222	-	-	2	2	63	2	2	2	1	1	1	1	132
2013132224	-	-	2	1	26	1	2	2	1	1	2	1	132
2013132225	-	-	2	1	82	2	2	2	1	1	1	1	132
2013132227	-	-	2	1	50	2	2	2	1	1	1	1	132
2013132228	-	-	2	1	57	2	2	2	1	1	1	1	132
2013132229	-	-	2	1	56	2	2	2	1	1	1	1	132
2013132231	-	-	2	1	45	2	2	2	1	1	2	1	132
2013132234	-	-	2	1	78	1	2	2	1	1	2	3	132
2013132235	-	-	2	1	76	2	2	2	1	1	1	1	132
2013132236	-	-	2	1	63	2	2	2	1	1	1	1	132
2013132237	-	-	2	1	61	1	2	2	1	1	2	3	132
2013132238	-	-	1	1	60	2	1	2	1	1	1	1	132
2013132240	-	-	2	1	71	2	2	2	1	1	1	1	132
2013132241	-	-	2	2	27	2	2	2	1	1	1	1	132
2013132246	-	katG_S315N	1	1	64	2	2	2	1	1	1	1	132
2013132247	-	-	2	2	57	2	1	2	1	1	1	1	132
2013132249	-	-	2	2	55	1	2	2	1	1	1	3	132
2013132250	-	-	2	2	29	2	2	1	1	1	2	3	132
2013132251	-	-	2	1	48	2	2	2	1	1	1	1	132
2013132253	-	-	2	1	57	2	2	2	1	1	1	1	132
2013132254	-	-	2	1	51	2	2	2	1	1	2	1	132
2013132257	-	-	2	2	21	2	2	2	1	1	3	2	132
2013132260	-	-	2	1	41	2	2	2	1	1	1	3	132
2013132261	-	-	2	1	39	2	2	2	1	1	2	1	132
2013132262	-	fabG1_L203L	2	1	59	1	2	2	1	1	2	3	132
2013132263	-	-	2	1	63	2	1	2	1	1	1	1	132
2013132265	-	-	2	2	55	2	2	2	1	1	1	1	132
2013132268	-	-	2	1	35	1	2	2	1	1	2	3	132
2013132269	rpoB_S450L	katG_S315T	2	1	62	2	2	2	1	1	2	1	132
2013132270	-	-	2	2	44	2	2	2	1	1	2	1	132
2013132271	-	-	2	1	52	N/A	2	N/A	1	1	N/A	1	132
2013132272	-	-	2	2	45	2	2	2	1	1	1	4	132
2013132273	-	-	2	2	61	1	1	2	2	1	2	3	132
2013132274	-	-	2	2	50	2	2	2	1	1	1	1	132
2013132275	-	-	2	1	45	2	2	2	1	1	2	1	132
2013132276	-	-	2	2	20	2	2	2	1	1	2	3	132
2013132277	-	-	2	1	39	2	2	2	1	1	2	1	132
2013132280	-	-	1	1	76	2	2	2	1	1	1	1	132
2013132283	-	katG_S315T	2	1	81	2	2	2	1	1	1	1	132
2013132285	-	-	2	1	22	2	2	2	1	1	3	3	132
2013132286	-	-	2	1	62	2	2	2	1	1	1	1	132
2013132288	-	-	2	1	77	2	2	2	1	1	1	1	132
2013132289	rpoB_S450L	katG_S315T,fabG1_C-15T	2	1	47	2	2	2	1	1	2	4	132
2013132291	-	-	2	1	63	2	2	2	1	1	1	1	132
2013132292	-	-	1	1	60	2	2	2	1	1	1	1	132
2013132296	-	-	2	1	28	2	2	1	1	1	2	1	132
2013132297	-	katG_S315T	2	1	38	2	2	2	1	1	2	1	132
2013132298	-	-	2	1	53	2	2	2	1	1	1	1	132
2013132300	-	-	2	1	36	2	2	2	1	1	1	1	132
2013132301	-	-	2	2	28	1	2	1	1	1	2	4	132
2013132302	-	-	2	2	19	2	2	2	1	1	2	2	132
2013132305	-	-	2	2	17	2	2	2	1	1	2	2	132
2013132306	rpoB_H445N	katG_S315T	2	2	43	2	2	2	1	1	1	1	132
2013132307	-	-	2	1	64	2	2	2	1	1	1	1	132
2013132314	-	-	2	1	76	2	2	2	1	1	1	1	132
2013132316	-	-	2	1	45	2	2	2	1	1	2	1	132
2013132317	-	-	2	1	70	1	2	2	1	1	1	1	132
2013132319	-	-	2	2	24	1	2	2	1	1	2	4	132
2013132321	-	-	2	1	70	2	2	2	1	1	1	1	132
2013132323	rpoB_I491F	fabG1_C-15T	2	1	33	2	2	2	1	2	2	1	132
2013132325	-	-	1	1	60	1	2	2	1	1	1	3	132
2013132326	-	-	2	2	60	1	2	2	1	1	2	3	132
2013132331	rpoB_D545E	-	2	1	64	2	2	2	1	1	1	1	132
2013132332	-	-	2	1	20	2	2	2	1	1	2	1	132
2013132333	-	-	2	1	51	2	2	2	1	1	1	1	132
2013132336	-	-	1	1	62	2	2	2	1	1	1	1	132
2013132338	-	-	2	2	31	1	2	2	1	1	2	4	132
2013132339	-	-	2	1	41	2	2	2	1	1	2	1	132
2013132340	-	-	2	1	68	2	2	2	1	1	1	1	132
2013132342	-	-	2	2	40	2	2	2	1	1	1	1	132
2013132344	-	-	2	1	66	N/A	2	N/A	1	1	N/A	1	132
2013132345	-	-	2	1	54	2	1	2	1	1	2	3	132
2013132346	-	-	2	1	57	2	2	2	1	1	2	1	132
2013132347	-	-	2	1	34	2	2	2	1	2	1	1	132
2013132348	-	-	2	1	62	2	2	2	1	1	1	1	132
2013132349	-	-	1	1	59	2	1	1	1	1	1	1	132
2013132350	-	-	2	1	22	2	2	2	1	2	2	1	132
2013132351	-	-	2	1	80	2	2	2	1	1	1	1	132
2013132352	-	-	2	1	45	2	1	2	1	1	1	1	132
2013132354	-	-	2	1	78	2	2	2	1	1	1	1	132
2013132355	-	-	2	1	23	2	2	2	1	1	3	1	132
2013132356	-	-	2	1	33	2	2	2	1	2	2	1	132
2013132357	-	-	2	1	76	2	2	2	1	1	1	1	132
2013132359	-	-	2	1	58	2	2	2	1	1	1	1	132
2013132362	-	-	2	2	27	1	2	2	1	1	2	1	132
2013132364	-	-	2	1	72	2	2	2	1	1	1	1	132
2013141004	-	-	2	1	76	1	2	2	1	1	1	3	141
2013141008	-	-	1	2	25	1	2	2	1	1	1	4	141
2013141010	-	-	1	1	56	2	1	2	1	1	2	1	141
2013141012	-	-	1	1	74	1	2	2	1	1	1	3	141
2013141013	-	-	1	1	19	2	2	2	1	1	2	4	141
2013141014	-	-	2	1	58	2	2	2	2	1	1	1	141
2013141016	-	-	1	1	58	2	2	2	1	1	1	1	141
2013141019	-	-	2	2	37	2	2	2	1	1	1	1	141
2013141021	-	katG_S315T	1	2	59	1	2	2	1	1	1	4	141
2013141022	rpoB_S450L	katG_S315T	1	1	61	2	2	2	1	1	2	1	141
2013141026	-	-	2	1	74	N/A	2	N/A	1	1	N/A	3	141
2013141028	-	-	2	1	28	2	2	2	2	1	2	1	141
2013141033	-	-	1	1	41	2	2	2	1	1	2	1	141
2013141034	-	-	1	1	19	2	2	2	1	1	2	1	141
2013141043	-	-	2	1	72	1	1	2	2	1	1	3	141
2013141057	-	-	2	1	44	2	2	2	2	1	2	3	141
2013141059	-	-	2	1	44	2	2	2	1	1	2	3	141
2013141061	-	-	2	1	55	2	2	2	1	1	2	1	141
2013141063	rpoB_H445N	katG_S315I	2	1	56	2	2	2	1	1	1	1	141
2013141066	-	-	1	1	49	2	2	2	2	1	2	1	141
2013141072	-	-	1	1	48	2	2	2	1	1	1	1	141
2013141076	-	-	2	1	72	2	2	2	1	1	1	1	141
2013141078	-	-	2	2	74	2	2	2	2	1	1	1	141
2013141084	-	-	2	2	29	2	2	2	1	1	1	1	141
2013141086	-	-	2	1	35	2	2	2	1	1	1	1	141
2013141087	-	-	2	1	65	2	2	2	1	1	1	1	141
2013141090	rpoB_H445Q	-	2	1	22	2	2	2	1	1	2	1	141
2013141097	-	katG_S315T	2	1	50	2	2	2	1	1	2	1	141
2013141101	-	-	2	1	55	2	2	2	2	1	2	1	141
2013141102	-	-	2	1	53	2	2	2	1	1	1	1	141
2013141104	-	-	1	1	60	2	2	2	1	1	1	1	141
2013141106	-	-	2	1	26	2	2	2	2	1	3	1	141
2013141107	-	-	1	1	56	2	2	2	1	1	1	1	141
2013141109	-	katG_S315T	1	2	55	2	1	2	1	1	2	1	141
2013141110	-	-	1	1	59	1	2	2	1	1	2	1	141
2013141113	-	-	1	1	45	2	2	2	2	1	2	1	141
2013141117	-	-	1	1	35	1	2	2	1	1	2	4	141
2013141119	-	-	1	1	53	2	2	2	1	1	2	1	141
2013141123	-	-	1	1	56	2	2	2	2	1	2	1	141
2013141127	-	-	1	1	70	1	2	2	1	1	2	3	141
2013141128	-	-	2	1	58	2	1	2	1	1	2	1	141
2013141130	-	-	2	1	51	2	2	2	1	1	1	1	141
2013141136	-	-	1	1	54	1	2	2	1	1	2	3	141
2013141138	-	-	1	1	63	2	2	2	1	1	1	1	141
2013141141	-	-	2	2	57	2	2	2	2	1	2	4	141
2013141143	-	-	1	1	40	2	2	2	1	1	1	1	141
2013141145	-	katG_S315T	1	1	64	N/A	2	N/A	1	1	N/A	3	141
2013141147	-	-	1	1	47	2	2	2	1	1	2	1	141
2013141149	-	-	1	1	56	2	2	1	1	1	1	1	141
2013141151	-	-	2	1	73	2	2	2	1	1	2	3	141
2013141156	-	katG_S315T	2	1	57	2	1	2	1	1	2	1	141
2013141159	-	-	1	1	71	2	2	2	1	1	1	1	141
2013141160	-	-	2	2	28	2	2	2	2	1	2	1	141
2013141161	-	-	1	1	29	1	2	2	2	1	2	1	141
2013141169	-	fabG1_C-15T	2	1	54	2	2	2	1	1	1	1	141
2013141171	rpoB_S450L	katG_S315T	1	1	50	2	2	2	1	1	2	1	141
2013142001	-	-	2	1	51	2	1	2	1	1	1	3	142
2013142002	-	-	1	1	72	2	1	2	1	1	1	1	142
2013142004	-	fabG1_C-15T	1	1	64	1	2	1	1	1	2	3	142
2013142005	rpoB_Q432L	-	2	2	59	2	2	2	1	1	1	1	142
2013142006	-	-	2	1	62	2	2	2	1	1	1	1	142
2013142009	-	-	2	1	26	2	2	2	2	1	2	1	142
2013142012	-	-	1	1	58	2	1	1	1	1	2	1	142
2013142015	-	-	2	1	45	2	2	2	2	1	1	1	142
2013142016	-	-	2	1	47	2	2	2	2	1	2	1	142
2013142017	-	-	2	2	36	1	2	1	1	1	2	1	142
2013142018	-	-	2	1	43	2	1	2	1	1	2	1	142
2013142029	-	-	2	2	37	2	2	2	2	1	1	1	142
2013142032	rpoB_D435V	katG_S315T	2	2	38	2	2	2	2	1	1	1	142
2013142033	-	-	2	2	50	1	2	2	1	1	2	4	142
2013142039	-	katG_S315T	1	2	22	2	2	2	1	1	2	1	142
2013142044	-	-	2	2	95	1	2	2	2	1	1	1	142
2013142047	-	-	1	1	61	2	2	2	1	1	1	1	142
2013142049	-	-	2	1	51	2	2	2	1	1	2	1	142
2013142050	-	-	2	1	28	2	2	2	1	1	2	1	142
2013142053	-	-	2	1	78	2	2	2	1	1	2	3	142
2013142059	-	-	2	1	77	2	2	2	1	1	2	1	142
2013142061	-	-	1	1	65	2	2	2	1	1	1	1	142
2013142062	-	-	1	1	75	2	2	2	1	1	1	1	142
2013142063	-	-	1	1	45	2	2	2	1	1	1	1	142
2013142071	-	-	2	1	51	2	2	2	1	1	2	1	142
2013142072	-	-	2	1	56	2	2	2	1	1	1	1	142
2013142088	-	-	1	1	67	2	2	2	1	1	1	1	142
2013142090	-	-	2	1	63	2	1	2	1	1	1	1	142
2013142092	-	-	2	1	75	2	2	2	1	1	1	3	142
2013142096	rpoB_S450L	ahpC_C-52T, ahpC_C-54T,katG_Chromosome:g.2154877_2155196del	1	2	82	2	2	2	1	1	1	1	142
2013142097	-	katG_S315T	2	2	66	2	2	2	1	1	1	1	142
2013142099	-	-	2	1	39	2	2	2	1	1	2	1	142
2013142105	-	-	2	2	24	1	2	1	1	1	2	3	142
2013142110	-	-	2	1	50	2	2	2	1	1	1	1	142
2013142111	-	-	1	1	70	2	2	2	1	1	1	3	142
2013142112	-	katG_S315N	1	1	42	2	2	2	1	1	1	1	142
2013142116	-	-	2	1	44	2	2	2	1	1	1	1	142
2013142117	-	-	2	1	37	2	2	2	2	1	1	1	142
2013142119	-	-	2	2	85	2	2	2	1	1	1	1	142
2013142121	-	-	2	1	88	2	2	2	1	1	1	1	142
2013142122	-	-	2	2	35	1	2	1	1	1	3	3	142
2013142124	-	-	2	1	81	2	2	2	1	1	1	1	142
2013142130	-	-	2	1	75	2	2	2	1	1	2	1	142
2013142132	-	-	2	1	51	2	2	2	2	1	2	1	142
2013142135	-	-	2	1	64	2	2	2	1	1	1	1	142
2013142138	-	-	2	2	42	2	2	2	1	1	1	1	142
2013142145	-	-	2	1	64	2	2	2	2	1	1	1	142
2013142160	-	-	2	2	33	2	2	2	1	1	2	1	142
2013142165	-	-	2	1	70	2	2	2	1	1	1	1	142
2013142168	-	-	2	2	17	1	2	2	1	2	2	2	142
2013142184	-	-	2	1	81	2	2	2	1	1	1	1	142
2013142194	rpoB_S450L	katG_S315T	2	1	27	1	2	2	1	1	2	1	142
2013142213	-	-	2	2	45	2	2	2	1	1	1	1	142
2013142214	-	-	2	1	73	2	2	2	1	1	1	1	142
2013142245	-	-	1	1	60	2	2	2	1	1	1	4	142
2013142246	-	-	1	1	69	2	2	2	1	1	2	1	142
2013142254	rpoB_S450L	katG_S315T	2	1	42	N/A	2	N/A	1	1	N/A	1	142
2013142262	-	-	2	1	38	N/A	2	N/A	1	1	N/A	1	142
2013142263	-	-	2	1	22	N/A	2	N/A	1	1	N/A	1	142
2013142267	-	-	2	1	62	N/A	2	N/A	1	1	N/A	1	142
2013142274	-	-	2	1	73	N/A	2	N/A	1	1	N/A	4	142
2013142278	-	-	2	1	69	N/A	2	N/A	1	1	N/A	4	142
2013142279	-	-	2	2	68	N/A	2	N/A	1	1	N/A	4	142
2013142280	-	fabG1_C-15T	2	1	61	N/A	2	N/A	1	1	N/A	1	142
2013142281	-	fabG1_C-15T	2	2	54	N/A	2	N/A	1	1	N/A	1	142
2013142285	-	-	2	1	50	N/A	2	N/A	1	1	N/A	1	142
2013142289	-	-	2	1	62	N/A	2	N/A	1	1	N/A	3	142
2013142290	-	-	1	1	64	N/A	2	N/A	1	1	N/A	4	142
2013142291	-	-	2	1	59	N/A	2	N/A	1	1	N/A	1	142
2013142293	-	-	2	1	78	N/A	2	N/A	1	1	N/A	4	142
2013142296	-	-	N/A	N/A	N/A	N/A	N/A	N/A	1	N/A	N/A	N/A	142
2013142303	-	-	2	1	57	2	2	2	1	1	1	1	142
2013142309	-	-	2	1	60	2	2	2	1	1	1	1	142
2013142313	-	-	2	2	62	2	2	2	1	1	1	1	142
2013142314	rpoB_H445S,rpoB_P454R	ahpC_C-57T,katG_Chromosome:g.2153889_2156092del	2	1	67	2	2	2	1	1	1	1	142
2013142322	-	-	2	1	77	2	2	2	1	1	1	1	142
2013142326	-	-	2	2	61	2	2	2	1	1	1	1	142
2013142332	-	-	2	1	59	2	2	2	1	1	2	1	142
2013142335	-	-	2	1	74	2	2	2	1	1	1	1	142
2013142339	-	-	2	2	77	2	2	2	1	1	1	1	142
2013142340	-	-	2	1	75	2	2	2	1	1	1	1	142
2013142342	-	-	2	2	27	2	2	2	1	1	2	1	142
2013142351	-	-	1	1	74	2	2	2	1	1	1	1	142
2013143001	-	-	2	2	68	2	2	2	2	1	1	4	143
2013143002	-	-	2	1	54	2	2	2	2	1	1	1	143
2013143004	-	-	1	1	88	2	2	2	1	1	1	1	143
2013143007	-	-	2	1	39	2	2	2	2	1	1	1	143
2013143008	-	inhA_S94A	2	2	47	2	2	2	1	1	1	1	143
2013143011	-	-	2	1	55	1	2	2	2	1	2	3	143
2013143012	-	-	2	1	65	2	2	2	2	1	1	1	143
2013143013	-	-	2	1	43	2	2	2	2	1	2	3	143
2013143016	-	-	2	1	36	2	2	2	1	1	2	1	143
2013143018	-	-	2	1	81	2	2	2	1	1	1	1	143
2013143029	-	-	2	1	61	2	2	2	1	1	1	1	143
2013143030	-	-	2	1	52	2	1	2	2	1	2	1	143
2013143034	-	-	2	1	63	2	2	2	2	1	1	1	143
2013143036	-	-	2	1	34	2	2	2	1	1	2	1	143
2013143037	-	-	2	1	55	1	2	2	2	1	1	3	143
2013143039	-	-	2	2	42	2	2	2	2	1	1	1	143
[truncated: 3,053 more rows]

## Sheet: supplementary table 2
Supplementary table 2 : The detail of 452 clusters and the drug-resistance type
sample	Previous TB	surveillance site code	cluster	RIFp	RIFg	INHp	INHg
2013042054	2	42	1	-	2	-	2
2013042075	1	42	1	-	2	-	2
2013042076	1	42	1	-	2	-	2
2013042078	2	42	1	-	2	-	2
2013042079	2	42	1	-	2	-	2
2013042080	2	42	1	-	2	-	2
2013042082	2	42	1	-	2	-	2
2013042086	2	42	1	-	2	-	2
2013042095	2	42	1	-	2	-	2
2013042100	2	42	1	-	2	-	2
2013042103	1	42	1	-	2	-	2
2013042104	2	42	1	-	2	-	2
2013042110	2	42	1	-	2	-	2
2013042115	2	42	1	-	2	-	2
2013042011	2	42	2	rpoB_S450L	1	katG_S315T	1
2013042023	2	42	2	rpoB_S450L	1	katG_S315T	1
2013042025	2	42	2	rpoB_S450L	1	katG_S315T	1
2013042027	2	42	2	rpoB_S450L	1	katG_S315T	1
2013042031	2	42	2	rpoB_S450L	1	katG_S315T	1
2013042032	2	42	2	rpoB_S450L	1	katG_S315T	1
2013042033	2	42	2	rpoB_S450L	1	katG_S315T	1
2013042044	2	42	2	rpoB_S450L	1	katG_S315T	1
2013042047	2	42	2	rpoB_S450L	1	katG_S315T	1
2013042048	2	42	2	rpoB_S450L	1	katG_S315T	1
2013042055	2	42	2	rpoB_S450L	1	katG_S315T	1
2013042058	2	42	2	rpoB_S450L	1	katG_S315T	1
2013033101	2	33	3	-	2	-	2
2013033104	2	33	3	-	2	-	2
2013033107	1	33	3	-	2	-	2
2013033110	2	33	3	-	2	-	2
2013033114	2	33	3	-	2	-	2
2013033115	2	33	3	-	2	-	2
2013033117	1	33	3	-	2	-	2
2013033118	2	33	3	-	2	-	2
2013033121	2	33	3	-	2	-	2
2013033123	2	33	3	-	2	-	2
2013033061	2	33	4	rpoB_H445Y	1	katG_S315T,fabG1_C-15T	1
2013033062	1	33	4	rpoB_H445Y	1	katG_S315T	1
2013033063	2	33	4	rpoB_H445Y	1	katG_S315T	1
2013033064	1	33	4	rpoB_H445Y	1	katG_S315T	1
2013033065	1	33	4	rpoB_H445Y	1	katG_S315T	1
2013033066	1	33	4	rpoB_H445Y	1	katG_S315T	1
2013033067	2	33	4	rpoB_H445Y	1	katG_S315T	1
2013033068	1	33	4	rpoB_H445Y	1	katG_S315T	1
2013033070	2	33	4	rpoB_H445Y	1	katG_S315T	1
2013033071	2	33	4	rpoB_H445Y	1	katG_S315T	1
20151802148	N/A	312	5	-	2	-	2
20151803141	N/A	312	5	-	2	-	2
20151803142	N/A	312	5	-	2	-	2
20151803146	N/A	312	5	-	2	-	2
20151803157B	N/A	312	5	-	2	-	2
20151803158	N/A	312	5	-	2	-	2
20151803172	N/A	312	5	-	2	-	2
20151803184	N/A	312	5	-	2	-	2
20151803197	N/A	312	5	-	2	-	2
201319300106	2	193	6	-	2	-	2
201319300162	2	193	6	-	2	-	2
201319300175	2	193	6	-	2	-	2
201319300270	1	193	6	-	2	-	2
201319300441	2	193	6	-	2	-	2
201319300450	2	193	6	-	2	-	2
2013241386	2	241	7	-	2	-	2
2013241389	1	241	7	-	2	-	2
2013241410	N/A	241	7	-	2	-	2
2013241412	2	241	7	-	2	-	2
2013241440	2	241	7	-	2	-	2
2013241443	2	241	7	-	2	-	2
2013241447	2	241	7	-	2	-	2
2013011-13	N/A	11	8	-	2	-	2
2013011-28	N/A	11	8	-	2	-	2
2013011-30	N/A	11	8	-	2	-	2
2013011-31	N/A	11	8	-	2	-	2
2013011-37	N/A	11	8	-	2	-	2
2013011-8	N/A	11	8	-	2	-	2
2013091014	2	91	8	-	2	-	2
2013241310	N/A	241	9	-	2	-	2
2013241418	2	241	9	-	2	-	2
2013241424	1	241	9	-	2	-	2
2013241428	2	241	9	-	2	-	2
2013241442	1	241	9	-	2	-	2
2013241451	2	241	9	-	2	-	2
2013251027	2	251	9	-	2	-	2
201319300250	2	193	10	rpoB_H445D,rpoB_L452P	1	katG_S315T	1
201319300255	2	193	10	rpoB_H445Y	1	katG_S315T	1
201319300311	2	193	10	rpoB_H445D,rpoB_L452P	1	katG_S315T	1
201319300354	2	193	10	rpoB_H445D,rpoB_L452P	1	katG_S315T	1
201319300481	2	193	10	rpoB_L452P,rpoB_H445G	1	katG_S315T	1
201319300487	2	193	10	rpoB_H445G	1	katG_S315T	1
201319300505	2	193	10	rpoB_H445G,rpoB_L452P	1	katG_S315T	1
2013033029	2	33	11	-	2	-	2
2013033031	2	33	11	-	2	-	2
2013033035	1	33	11	-	2	-	2
2013033037	2	33	11	-	2	-	2
2013033038	1	33	11	-	2	-	2
2013033046	2	33	11	-	2	-	2
201319300172	2	193	12	-	2	-	2
201319300303	2	193	12	-	2	-	2
201319300305	2	193	12	-	2	-	2
201319300309	2	193	12	-	2	-	2
201319300363	2	193	12	-	2	-	2
201319300455	2	193	12	-	2	-	2
2013061029	2	61	13	-	2	-	2
2013061090	1	61	13	-	2	-	2
2013061102	1	61	13	rpoB_H445D	1	-	2
2013061173	1	61	13	rpoB_S450L	1	fabG1_C-15T	1
2013061175	2	61	13	-	2	-	2
2013061235	2	61	13	-	2	-	2
2013132236	2	132	14	-	2	-	2
2013132237	2	132	14	-	2	-	2
2013132250	2	132	14	-	2	-	2
2013132263	2	132	14	-	2	-	2
2013132268	2	132	14	-	2	-	2
2013132271	2	132	14	-	2	-	2
2013173274	2	173	15	-	2	-	2
2013173302	1	173	15	-	2	-	2
2013173307	2	173	15	-	2	-	2
2013173308	1	173	15	-	2	-	2
2013173321	2	173	15	-	2	-	2
2013173351	2	173	15	-	2	-	2
2013132227	2	132	16	-	2	-	2
2013132229	2	132	16	-	2	-	2
2013132253	2	132	16	-	2	-	2
2013132254	2	132	16	-	2	-	2
2013132280	1	132	16	-	2	-	2
2013132296	2	132	16	-	2	-	2
2013241417	1	241	17	-	2	-	2
2013241427	1	241	17	-	2	-	2
2013241432	2	241	17	-	2	-	2
2013241490	2	241	17	-	2	-	2
2013241494	2	241	17	-	2	-	2
2013241503	2	241	17	-	2	-	2
201319300440	2	193	18	-	2	katG_S315T	1
201319300472	2	193	18	-	2	katG_S315T	1
201319300483	2	193	18	-	2	katG_S315T	1
201319300511	2	193	18	-	2	katG_S315T	1
201319300516	2	193	18	-	2	katG_S315T	1
201319300518	2	193	18	-	2	katG_S315T	1
2013033032	2	33	19	-	2	-	2
2013033034	2	33	19	-	2	-	2
2013033036	2	33	19	-	2	-	2
2013033039	1	33	19	-	2	-	2
2013033040	2	33	19	-	2	-	2
2013033042	2	33	19	-	2	-	2
20151803140	N/A	312	20	-	2	-	2
20151803144	N/A	312	20	-	2	-	2
20151803149	N/A	312	20	-	2	-	2
20151803187	N/A	312	20	-	2	-	2
20151803195	N/A	312	20	-	2	-	2
201319300304	2	193	21	-	2	-	2
201319300340	2	193	21	-	2	-	2
201319300362	1	193	21	-	2	-	2
201319300533	1	193	21	-	2	-	2
201319300535	2	193	21	-	2	-	2
2013241158	N/A	241	22	-	2	-	2
2013241434	1	241	22	-	2	-	2
2013241436	1	241	22	-	2	-	2
2013241441	2	241	22	-	2	-	2
2013241448	1	241	22	-	2	-	2
2013161019	2	161	23	-	2	-	2
2013161032	2	161	23	-	2	-	2
2013161055	2	161	23	-	2	-	2
2013161073	2	161	23	-	2	-	2
2013161091	2	161	23	-	2	-	2
201319300116	2	193	24	-	2	katG_S315T	1
201319300120	2	193	24	-	2	katG_S315T	1
201319300134	2	193	24	-	2	katG_S315T	1
201319300161	2	193	24	-	2	katG_S315T	1
201319300167	2	193	24	rpoB_S450L	1	katG_S315T	1
201319400145	2	194	25	-	2	-	2
201319400163	1	194	25	-	2	-	2
201319400186	2	194	25	-	2	-	2
201319400193	2	194	25	-	2	-	2
201319400200	2	194	25	-	2	-	2
2013173298	2	173	26	-	2	-	2
2013173301	2	173	26	-	2	-	2
2013173423	2	173	26	-	2	-	2
2013173433	1	173	26	-	2	-	2
2013173436	2	173	26	-	2	-	2
2013173289	2	173	27	-	2	-	2
2013173295	2	173	27	-	2	-	2
2013173330	1	173	27	-	2	-	2
2013173422	2	173	27	-	2	-	2
2013173428	2	173	27	-	2	-	2
2013103010	2	103	28	-	2	-	2
2013103120	2	103	28	-	2	-	2
2013103141	1	103	28	-	2	-	2
2013103198	2	103	28	-	2	-	2
2013103269	2	103	28	-	2	-	2
2013071014	2	71	29	rpoB_S450L	1	katG_S315T	1
2013071023	2	71	29	-	2	katG_S315T	1
2013071031	2	71	29	-	2	katG_S315T	1
2013071121	1	71	29	-	2	katG_S315T	1
2013071150	1	71	29	rpoB_S450L	1	katG_S315T	1
2013173211	2	173	30	-	2	fabG1_C-15T	1
2013173224	2	173	30	-	2	fabG1_C-15T	1
2013173234	1	173	30	-	2	fabG1_C-15T	1
2013173237	2	173	30	-	2	fabG1_C-15T	1
2013173259	2	173	30	-	2	fabG1_C-15T	1
2013122016	2	122	31	rpoB_S450L	1	katG_S315T	1
2013122123	2	122	31	rpoB_S450L	1	katG_S315T	1
2013122162	1	122	31	rpoB_S450L	1	katG_S315T	1
2013122196	1	122	31	rpoB_S450L	1	katG_S315T	1
2013122256	2	122	31	rpoB_S450L	1	katG_S315T	1
2013122031	2	122	32	-	2	-	2
2013241223	2	241	32	-	2	-	2
2013241334	1	241	32	-	2	-	2
2013241337	N/A	241	32	-	2	-	2
2013241526	2	241	32	-	2	-	2
2013111028	1	111	33	-	2	-	2
2013111063	2	111	33	-	2	-	2
2013111083	1	111	33	-	2	-	2
2013111091	2	111	33	-	2	-	2
2013111192	2	111	33	-	2	-	2
2013221017	1	221	34	-	2	-	2
2013221022	2	221	34	-	2	-	2
2013221088	2	221	34	-	2	-	2
2013221122	1	221	34	-	2	-	2
2013221528	1	221	34	-	2	-	2
2013241147	2	241	35	-	2	-	2
2013241431	2	241	35	-	2	-	2
2013241433	2	241	35	-	2	-	2
2013241439	2	241	35	-	2	-	2
2013161007	2	161	36	-	2	-	2
2013161035	2	161	36	-	2	-	2
2013161057	2	161	36	-	2	-	2
2013163034	2	163	36	-	2	-	2
2013033108	2	33	37	-	2	-	2
2013033111	2	33	37	-	2	-	2
2013033112	2	33	37	-	2	-	2
2013033120	2	33	37	-	2	-	2
201319300395	2	193	38	rpoB_S450L	1	fabG1_C-15T,katG_S315T	1
201319300468	2	193	38	rpoB_S450L	1	katG_S315T,fabG1_C-15T	1
201319300509	2	193	38	rpoB_S450L	1	katG_S315T,fabG1_C-15T	1
201319300519	2	193	38	rpoB_S450L	1	katG_S315T,fabG1_C-15T	1
2013161025	2	161	39	-	2	-	2
2013161036	2	161	39	-	2	-	2
2013161049	2	161	39	-	2	-	2
2013161085	2	161	39	-	2	-	2
2013033016	2	33	40	-	2	katG_S315T	1
2013033021	2	33	40	-	2	katG_S315T	1
2013033023	2	33	40	-	2	katG_S315T	1
2013033026	2	33	40	-	2	katG_S315T	1
2013041006	2	41	41	-	2	-	2
2013041007	2	41	41	-	2	-	2
2013041020	2	41	41	-	2	-	2
2013041021	2	41	41	-	2	-	2
201319300166	2	193	42	-	2	-	2
201319300222	2	193	42	-	2	-	2
201319300224	2	193	42	-	2	-	2
201319300286	2	193	42	-	2	-	2
2013102083	2	102	43	-	2	-	2
2013122252	2	122	43	-	2	-	2
2013122454	2	122	43	-	2	-	2
2013222162	2	222	43	-	2	-	2
201319300113	2	193	44	-	2	-	2
201319300124	2	193	44	-	2	-	2
201319300266	2	193	44	-	2	-	2
201319300291	2	193	44	-	2	-	2
2013241347	1	241	45	-	2	-	2
2013241351	2	241	45	-	2	-	2
2013241398	1	241	45	-	2	-	2
2013241399	2	241	45	-	2	-	2
2013241426	2	241	46	-	2	-	2
2013241438	2	241	46	-	2	-	2
2013241445	1	241	46	-	2	-	2
2013241452	1	241	46	-	2	-	2
2013241157	2	241	47	-	2	katG_S315T	1
2013241187	2	241	47	-	2	katG_S315T	1
2013241406	2	241	47	-	2	katG_S315T	1
2013241409	N/A	241	47	-	2	katG_S315T	1
2013173133	1	173	48	-	2	-	2
2013173197	2	173	48	-	2	-	2
2013173217	2	173	48	-	2	-	2
2013173240	2	173	48	-	2	-	2
2013154140	2	154	49	-	2	-	2
2013154189	2	154	49	-	2	-	2
2013154240	2	154	49	-	2	-	2
2013154280	2	154	49	-	2	-	2
201319300428	2	193	50	-	2	-	2
201319300451	2	193	50	-	2	-	2
201319300515	2	193	50	-	2	-	2
201319300522	2	193	50	-	2	-	2
2013081025	2	81	51	-	2	-	2
2013081045	2	81	51	-	2	-	2
2013081125	2	81	51	-	2	-	2
2013112041	2	112	51	-	2	-	2
201319200069	2	192	52	-	2	-	2
201319200098	2	192	52	-	2	-	2
201319200134	2	192	52	-	2	-	2
201319200138	2	192	52	-	2	-	2
201319300333	2	193	53	-	2	-	2
201319300387	2	193	53	-	2	-	2
201319300459	2	193	53	-	2	-	2
201319300466	2	193	53	-	2	-	2
2013033015	2	33	54	-	2	-	2
2013033019	2	33	54	-	2	-	2
2013033027	1	33	54	-	2	-	2
2013033028	1	33	54	-	2	-	2
201319300242	2	193	55	-	2	-	2
201319300243	1	193	55	-	2	-	2
201319300287	2	193	55	-	2	-	2
201319300102	2	193	56	-	2	-	2
201319300383	2	193	56	-	2	-	2
201319300426	2	193	56	-	2	-	2
2013173406	2	173	57	-	2	-	2
2013173411	1	173	57	-	2	-	2
2013173413	1	173	57	-	2	-	2
2013112146	1	112	58	-	2	-	2
2013112190	2	112	58	-	2	-	2
2013112224	2	112	58	-	2	-	2
2013185677	1	185	59	-	2	-	2
2013202213	2	202	59	-	2	-	2
2013232041	2	232	59	-	2	-	2
2013232028	2	232	60	-	2	-	2
2013234386	2	234	60	-	2	-	2
2013234405	2	234	60	-	2	-	2
201319300407	2	193	61	-	2	-	2
201319300473	2	193	61	-	2	-	2
2013221142	1	221	61	-	2	-	2
201319300098	2	193	62	-	2	-	2
201319300220	2	193	62	-	2	-	2
201319300310	2	193	62	-	2	-	2
2013174009	2	174	63	-	2	-	2
2013174030	2	174	63	-	2	-	2
2013174031	2	174	63	-	2	-	2
201319300442	2	193	64	-	2	-	2
201319300521	2	193	64	-	2	-	2
201319300524	2	193	64	-	2	-	2
201319300155	2	193	65	-	2	katG_S315T	1
201319300267	2	193	65	-	2	katG_S315T	1
201319300471	2	193	65	-	2	katG_S315T	1
201319300153	2	193	66	-	2	katG_S315T	1
201319300482	2	193	66	-	2	katG_S315T	1
201319300527	2	193	66	-	2	katG_S315T	1
2013164053	2	164	67	-	2	-	2
2013164060	2	164	67	-	2	-	2
2013164061	2	164	67	-	2	-	2
2013232003	2	232	68	-	2	-	2
2013234103	2	234	68	-	2	-	2
2013234117	2	234	68	-	2	-	2
2013232114	2	232	69	rpoB_D435V	1	katG_S315T	1
2013234237	2	234	69	rpoB_D435V	1	katG_S315T	1
2013234320	1	234	69	rpoB_D435V	1	katG_S315T	1
2013232007	1	232	70	-	2	-	2
2013232225	1	232	70	-	2	-	2
2013232236	2	232	70	-	2	-	2
2013241403	2	241	71	-	2	katG_S315T	1
2013241405	2	241	71	-	2	katG_S315T	1
2013241408	2	241	71	-	2	katG_S315T	1
201319300196	2	193	72	-	2	-	2
201319300256	2	193	72	-	2	-	2
201319300494	2	193	72	-	2	-	2
2013241402	2	241	73	-	2	-	2
2013241475	N/A	241	73	-	2	-	2
2013241482	2	241	73	-	2	-	2
2013042109	2	42	74	-	2	-	2
2013042113	2	42	74	-	2	-	2
2013042114	2	42	74	-	2	-	2
201319300107	2	193	75	-	2	-	2
201319300359	2	193	75	-	2	-	2
201319300379	2	193	75	-	2	-	2
2013081234	2	81	76	-	2	-	2
2013081243	2	81	76	-	2	-	2
2013222166	2	222	76	-	2	-	2
201319300308	2	193	77	-	2	-	2
201319300369	2	193	77	-	2	-	2
201319300394	2	193	77	-	2	-	2
2013033138	2	33	78	-	2	-	2
2013033141	2	33	78	-	2	-	2
2013033158	2	33	78	-	2	-	2
2013021016	2	21	79	-	2	-	2
2013021067	2	21	79	-	2	-	2
201319400148	2	194	79	-	2	-	2
2013143210	2	143	80	-	2	-	2
2013143240	2	143	80	-	2	-	2
2013143289	2	143	80	-	2	-	2
2013154089	2	154	81	rpoB_H445Y	1	katG_S315T	1
2013154091	1	154	81	rpoB_H445Y	1	katG_S315T	1
2013154286	2	154	81	rpoB_H445Y	1	katG_S315T	1
2013081036	2	81	82	-	2	-	2
2013081113	1	81	82	-	2	-	2
2013081195	2	81	82	-	2	-	2
2013173387	2	173	83	-	2	-	2
2013173396	2	173	83	-	2	-	2
2013173429	2	173	83	-	2	-	2
2013221049	2	221	84	-	2	-	2
2013221091	1	221	84	-	2	-	2
2013221331	1	221	84	-	2	-	2
201319300247	2	193	85	-	2	-	2
201319300258	2	193	85	-	2	-	2
201319300271	1	193	85	-	2	-	2
201319300295	2	193	86	-	2	-	2
201319300492	2	193	86	-	2	-	2
201319300529	2	193	86	-	2	-	2
2013021151	2	21	87	-	2	katG_S315T	1
2013021204	1	21	87	-	2	katG_S315T	1
2013031024	2	31	87	rpoB_S450L	1	katG_S315T	1
2013164013	2	164	88	-	2	-	2
2013172313	2	172	88	-	2	-	2
2013281119	2	281	88	-	2	-	2
201319300146	2	193	89	-	2	-	2
201319300231	2	193	89	-	2	-	2
201319300489	2	193	89	-	2	-	2
2013185205	1	185	90	-	2	-	2
2013185457	2	185	90	-	2	-	2
2013185475	1	185	90	-	2	-	2
201319300238	2	193	91	rpoB_L452P	1	katG_S315T	1
201319300251	1	193	91	rpoB_L452P	1	katG_S315T	1
201319300254	2	193	91	rpoB_L452P	1	katG_S315T	1
201319300358	2	193	92	-	2	-	2
201319300372	2	193	92	-	2	-	2
201319300411	2	193	92	-	2	-	2
2013171263	2	171	93	-	2	-	2
2013171291	1	171	93	-	2	katG_S315N	1
2013171326	1	171	93	-	2	-	2
2013241207	2	241	94	-	2	-	2
2013241429	2	241	94	-	2	-	2
2013241444	1	241	94	-	2	-	2
2013081051	2	81	95	rpoB_S450L	1	katG_S315T	1
2013081067	1	81	95	rpoB_S450L	1	katG_S315T	1
2013081116	1	81	95	rpoB_S450L	1	katG_S315T	1
201319400036	2	194	96	-	2	-	2
201319400070	2	194	96	-	2	-	2
201319400086	2	194	96	-	2	-	2
201319200167	2	192	97	-	2	-	2
201319200168	2	192	97	-	2	-	2
2013301043	2	301	97	-	2	-	2
2013241210	2	241	98	rpoB_S450L	1	-	2
2013241261	2	241	98	-	2	-	2
2013241396	1	241	98	rpoB_S450L	1	-	2
2013153004	2	153	99	-	2	-	2
2013153015	2	153	99	-	2	-	2
2013153020	2	153	99	-	2	-	2
201319300314	2	193	100	rpoB_H445N	1	katG_S315G	1
201319300374	2	193	100	rpoB_H445N	1	katG_S315G	1
201319300385	2	193	100	rpoB_H445N	1	katG_S315G	1
201319300154	2	193	101	-	2	katG_S315T	1
201319300315	2	193	101	-	2	katG_S315T	1
201319300318	2	193	101	-	2	katG_S315T	1
2013142279	2	142	102	-	2	-	2
2013142339	2	142	102	-	2	-	2
2013142351	1	142	102	-	2	-	2
2013171019	2	171	103	rpoB_D435V	1	katG_c.974_975insCC	1
2013171078	1	171	103	rpoB_D435V	1	katG_c.974_975insCC	1
2013171079	2	171	103	rpoB_D435V	1	katG_c.974_975insCC	1
2013081075	1	81	104	-	2	-	2
2013081214	2	81	104	-	2	-	2
2013091091	2	91	104	-	2	-	2
2013061072	2	61	105	-	2	-	2
2013061094	2	61	105	-	2	-	2
2013061126	1	61	105	-	2	-	2
201319300067	1	193	106	-	2	-	2
201319300105	2	193	106	-	2	-	2
201319300293	2	193	106	-	2	-	2
2013281134	2	281	107	-	2	-	2
2013281254	2	281	107	-	2	-	2
2013281273	2	281	107	-	2	-	2
2013033126	2	33	108	-	2	-	2
2013033128	1	33	108	-	2	-	2
2013033139	2	33	108	-	2	-	2
2013033018	2	33	109	-	2	-	2
2013033022	2	33	109	-	2	-	2
2013033024	2	33	109	-	2	-	2
2013041009	2	41	110	-	2	-	2
2013041010	2	41	110	-	2	-	2
2013041022	2	41	110	-	2	-	2
2013071051	2	71	111	-	2	katG_S315T	1
2013071061	2	71	111	rpoB_S450L	1	katG_S315T	1
2013071127	2	71	111	rpoB_S450L	1	katG_S315T	1
2013181034	2	181	112	-	2	-	2
2013181051	N/A	181	112	-	2	-	2
2013181089	2	181	112	-	2	-	2
201319300086	2	193	113	-	2	-	2
201319300365	2	193	113	-	2	-	2
201319300381	2	193	113	-	2	-	2
2013033102	2	33	114	rpoB_S450L	1	fabG1_L203L	1
2013033106	2	33	114	rpoB_S450L	1	fabG1_L203L	1
2013033109	2	33	114	rpoB_S450L	1	fabG1_L203L	1
2013171246	2	171	115	-	2	-	2
2013171257	2	171	115	-	2	-	2
2013171272	2	171	115	-	2	-	2
201319300386	2	193	116	-	2	-	2
201319300417	2	193	116	-	2	-	2
201319300503	2	193	116	-	2	-	2
2013082034	1	82	117	rpoB_S441L	1	-	2
2013082179	1	82	117	-	2	-	2
2013082180	1	82	117	-	2	-	2
2013112274	2	112	118	-	2	katG_S315T	1
2013122101	2	122	118	-	2	katG_S315T	1
2013122243	2	122	118	-	2	katG_S315T	1
201319300114	2	193	119	-	2	-	2
201319300229	2	193	119	-	2	-	2
201319300252	2	193	119	-	2	-	2
201319300125	2	193	120	-	2	-	2
201319300463	2	193	120	-	2	-	2
201319300488	2	193	120	-	2	-	2
2013172481	1	172	121	-	2	-	2
2013172490	1	172	121	-	2	-	2
2013103043	2	103	122	-	2	-	2
2013271189	2	271	122	-	2	-	2
201319300236	2	193	123	-	2	-	2
201319300312	2	193	123	-	2	-	2
2013185685	2	185	124	-	2	-	2
2013185686	1	185	124	-	2	-	2
2013232004	2	232	125	-	2	-	2
2013232231	2	232	125	-	2	-	2
2013132240	2	132	126	-	2	-	2
2013132261	2	132	126	-	2	-	2
2013221227	1	221	127	-	2	-	2
2013221232	1	221	127	-	2	-	2
201319100015	2	191	128	-	2	fabG1_C-15T	1
201319100016	2	191	128	-	2	fabG1_C-15T,katG_S315T	1
201319300158	2	193	129	-	2	-	2
201319300298	2	193	129	-	2	-	2
2013171376	2	171	130	-	2	-	2
2013171405	2	171	130	-	2	-	2
2013235056	2	235	131	-	2	-	2
2013235310	2	235	131	-	2	-	2
201319300237	2	193	132	-	2	-	2
201319300299	2	193	132	-	2	-	2
2013201055	2	201	133	-	2	-	2
2013201222	1	201	133	-	2	-	2
201319200151	2	192	134	-	2	-	2
2013301024	2	301	134	-	2	-	2
2013173046	2	173	135	-	2	fabG1_C-15T	1
2013173047	1	173	135	-	2	fabG1_C-15T	1
2013142280	2	142	136	-	2	fabG1_C-15T	1
2013142281	2	142	136	-	2	fabG1_C-15T	1
2013234284	N/A	234	137	-	2	-	2
2013234311	2	234	137	-	2	-	2
2013241156	2	241	138	-	2	katG_S315T	1
2013241407	1	241	138	-	2	katG_S315T	1
2013185341	1	185	139	-	2	-	2
2013185369	1	185	139	-	2	-	2
2013131130	2	131	140	-	2	-	2
2013131132	2	131	140	-	2	-	2
2013011001	2	11	141	-	2	-	2
2013011060	1	11	141	-	2	-	2
2013102007	N/A	102	142	-	2	-	2
2013111254	2	111	142	-	2	-	2
2013183183	2	183	143	-	2	-	2
2013183185	1	183	143	-	2	-	2
2013201139	2	201	144	-	2	-	2
2013201324	1	201	144	-	2	-	2
2013091047	2	91	145	-	2	-	2
2013091092	2	91	145	-	2	-	2
2013182103	1	182	146	-	2	-	2
2013182108	2	182	146	-	2	-	2
2013132078	2	132	147	-	2	-	2
2013132109	2	132	147	-	2	-	2
2013201194	1	201	148	-	2	-	2
2013201338	2	201	148	-	2	-	2
2013171044	2	171	149	-	2	-	2
2013171368	1	171	149	-	2	-	2
2013235167	1	235	150	-	2	-	2
2013235279	2	235	150	-	2	-	2
20151803185	N/A	312	151	-	2	-	2
20151803194	N/A	312	151	-	2	-	2
2013241113	2	241	152	-	2	-	2
2013241532	2	241	152	-	2	-	2
2013222014	2	222	153	-	2	-	2
2013222047	2	222	153	-	2	-	2
2013185678	1	185	154	-	2	-	2
2013185679	2	185	154	-	2	-	2
2013234076	2	234	155	-	2	-	2
2013234148	2	234	155	-	2	-	2
2013102130	2	102	156	-	2	-	2
2013122379	2	122	156	-	2	-	2
201319300392	2	193	157	-	2	-	2
201319300439	2	193	157	-	2	-	2
2013071118	2	71	158	-	2	katG_S315T	1
2013071126	2	71	158	-	2	katG_S315T	1
2013241414	2	241	159	-	2	-	2
2013241420	1	241	159	-	2	-	2
2013091069	2	91	160	-	2	-	2
2013091100	2	91	160	-	2	-	2
2013221036	2	221	161	-	2	-	2
2013221037	2	221	161	-	2	-	2
2013222171	2	222	162	-	2	-	2
2013222177	2	222	162	-	2	-	2
2013221004	1	221	163	-	2	-	2
2013221072	1	221	163	-	2	-	2
2013173486	2	173	164	-	2	-	2
2013173488	2	173	164	-	2	-	2
201319200511	2	192	165	-	2	-	2
201319200532	2	192	165	-	2	-	2
201319300157	1	193	166	-	2	-	2
201319300241	2	193	166	-	2	-	2
2013232008	1	232	167	-	2	-	2
2013233057	2	233	167	-	2	-	2
2013122067	2	122	168	-	2	-	2
2013122359	2	122	168	-	2	-	2
201319300246	2	193	169	-	2	-	2
201319300290	2	193	169	-	2	-	2
2013171085	1	171	170	-	2	-	2
2013171122	2	171	170	-	2	-	2
201319300313	2	193	171	-	2	-	2
201319300351	2	193	171	-	2	-	2
2013173008	2	173	172	-	2	-	2
2013173009	2	173	172	-	2	-	2
2013281015	2	281	173	-	2	-	2
2013281139	2	281	173	rpoB_H445Y	1	-	2
2013241456	2	241	174	-	2	-	2
2013241528	2	241	174	-	2	-	2
201319200176	2	192	175	-	2	-	2
2013301060	2	301	175	-	2	-	2
201319300375	2	193	176	-	2	-	2
201319300506	2	193	176	-	2	-	2
2013011048	1	11	177	-	2	-	2
2013011090	2	11	177	-	2	-	2
2013241378	N/A	241	178	-	2	-	2
2013241381	2	241	178	-	2	-	2
2013181108	2	181	179	-	2	-	2
2013181109	2	181	179	-	2	-	2
201319300420	2	193	180	-	2	-	2
201319300469	2	193	180	-	2	-	2
2013183353	2	183	181	-	2	-	2
2013183372	2	183	181	-	2	-	2
2013154131	2	154	182	-	2	-	2
2013154210	2	154	182	-	2	-	2
2013173040	2	173	183	-	2	-	2
2013173066	2	173	183	-	2	-	2
2013231099	1	231	184	-	2	-	2
2013234197	2	234	184	-	2	-	2
2013071128	2	71	185	-	2	-	2
2013071169	2	71	185	-	2	-	2
2013185378	N/A	185	186	-	2	-	2
2013185395	1	185	186	-	2	-	2
2013235126	2	235	187	-	2	-	2
2013235325	2	235	187	-	2	-	2
2013183203	2	183	188	-	2	-	2
2013183207	2	183	188	-	2	-	2
2013021075	2	21	189	-	2	-	2
2013021162	2	21	189	-	2	-	2
2013222299	2	222	190	-	2	-	2
2013222300	2	222	190	-	2	-	2
2013171185	1	171	191	-	2	-	2
2013171196	2	171	191	-	2	-	2
2013154388	2	154	192	-	2	-	2
2013154389	2	154	192	-	2	-	2
2013142117	2	142	193	-	2	-	2
2013142213	2	142	193	-	2	-	2
2013142061	1	142	194	-	2	-	2
2013142111	1	142	194	-	2	-	2
201319200348	2	192	195	-	2	-	2
201319200349	2	192	195	-	2	-	2
201319300013	2	193	196	-	2	-	2
201319300080	2	193	196	-	2	-	2
2013033044	2	33	197	-	2	-	2
2013033045	1	33	197	-	2	-	2
201319300330	2	193	198	-	2	-	2
201319300355	2	193	198	-	2	-	2
2013153016	1	153	199	-	2	fabG1_C-15T	1
2013153018	2	153	199	-	2	fabG1_C-15T	1
2013201075	1	201	200	rpoB_S450L	1	-	2
2013201283	2	201	200	-	2	-	2
201319300414	2	193	201	-	2	-	2
201319300443	2	193	201	-	2	-	2
2013112091	2	112	202	-	2	-	2
2013112094	2	112	202	-	2	-	2
201319300261	2	193	203	-	2	-	2
201319300296	2	193	203	-	2	-	2
2013201061	1	201	204	-	2	-	2
2013201143	1	201	204	-	2	-	2
2013232188	2	232	205	-	2	-	2
2013232219	1	232	205	-	2	-	2
2013185393	1	185	206	-	2	-	2
2013185671	1	185	206	-	2	-	2
2013235137	2	235	207	-	2	-	2
2013235177	2	235	207	-	2	-	2
2013181101	2	181	208	-	2	-	2
2013181102	2	181	208	-	2	-	2
2013142326	2	142	209	-	2	-	2
2013142342	2	142	209	-	2	-	2
2013171372	2	171	210	-	2	-	2
2013171383	1	171	210	-	2	-	2
2013101106	N/A	101	211	-	2	katG_S315T	1
2013241392	2	241	211	-	2	katG_S315T	1
2013154238	1	154	212	-	2	-	2
2013154254	2	154	212	-	2	-	2
2013232019	2	232	213	-	2	-	2
2013234371	2	234	213	-	2	-	2
201319400011	2	194	214	-	2	-	2
201319400030	1	194	214	-	2	-	2
2013231118	2	231	215	-	2	-	2
2013233090	2	233	215	-	2	-	2
2013071143	2	71	216	-	2	-	2
2013091158	2	91	216	-	2	-	2
2013185471	1	185	217	-	2	-	2
2013185497	2	185	217	-	2	-	2
2013142322	2	142	218	-	2	-	2
2013142335	2	142	218	-	2	-	2
2013183440	2	183	219	rpoB_L430P	1	-	2
2013183451	2	183	219	rpoB_L430P	1	-	2
2013182010	2	182	220	-	2	-	2
2013182011	2	182	220	-	2	-	2
2013181040	2	181	221	-	2	-	2
2013181041	2	181	221	-	2	-	2
201319300269	2	193	222	-	2	-	2
201319300292	2	193	222	-	2	-	2
2013132251	2	132	223	-	2	-	2
2013132260	2	132	223	-	2	-	2
2013091125	2	91	224	-	2	-	2
2013091161	2	91	224	-	2	-	2
2013184395	2	184	225	-	2	-	2
2013202572	2	202	225	-	2	-	2
201319400051	2	194	226	-	2	fabG1_C-15T	1
201319400053	2	194	226	-	2	fabG1_C-15T	1
2013231090	2	231	227	-	2	-	2
2013232115	1	232	227	-	2	-	2
2013182023	2	182	228	-	2	-	2
2013182032	2	182	228	-	2	-	2
2013042229	2	42	229	-	2	-	2
2013042263	2	42	229	-	2	-	2
2013131032	2	131	230	-	2	-	2
2013131059	2	131	230	-	2	-	2
2013031013	2	31	231	-	2	-	2
2013031040	2	31	231	-	2	-	2
2013104012	2	104	232	-	2	-	2
2013104253	2	104	232	-	2	-	2
2013271144	2	271	233	-	2	-	2
2013271175	2	271	233	-	2	-	2
2013163048	2	163	234	-	2	-	2
2013163116	1	163	234	-	2	-	2
2013071139	2	71	235	-	2	-	2
2013071149	2	71	235	-	2	-	2
2013235067	2	235	236	-	2	-	2
2013235238	2	235	236	-	2	-	2
2013281023	2	281	237	-	2	katG_S315T	1
2013281117	2	281	237	-	2	katG_S315T	1
2013233085	2	233	238	-	2	-	2
2013234159	2	234	238	-	2	-	2
2013124289	2	124	239	-	2	-	2
2013124520	2	124	239	-	2	-	2
201319300227	1	193	240	rpoB_L452P	1	katG_S315N	1
201319300268	2	193	240	rpoB_L452P	1	katG_S315N	1
2013101027	N/A	101	241	-	2	-	2
2013104053	2	104	241	-	2	-	2
2013152027	1	152	242	rpoB_S450L	1	fabG1_C-15T	1
2013152043	1	152	242	-	2	fabG1_C-15T	1
2013241105	2	241	243	-	2	-	2
2013241531	2	241	243	-	2	-	2
2013071041	2	71	244	-	2	-	2
2013071049	N/A	71	244	-	2	-	2
201319300179	2	193	245	-	2	-	2
201319300423	2	193	245	-	2	-	2
2013271072	2	271	246	rpoB_S450L	1	-	2
2013271083	2	271	246	-	2	-	2
2013071057	N/A	71	247	-	2	-	2
2013071059	2	71	247	-	2	-	2
2013071015	2	71	248	-	2	-	2
2013071016	2	71	248	-	2	-	2
2013061204	2	61	249	-	2	fabG1_C-15T	1
2013061242	2	61	249	-	2	fabG1_C-15T	1
2013131045	2	131	250	-	2	-	2
2013131058	2	131	250	-	2	-	2
2013132194	2	132	251	-	2	-	2
2013132228	2	132	251	-	2	-	2
201319200467	2	192	252	-	2	-	2
201319200487	2	192	252	-	2	-	2
2013131007	2	131	253	-	2	-	2
2013131089	2	131	253	-	2	-	2
201319300171	2	193	254	-	2	-	2
201319300178	2	193	254	-	2	-	2
2013231074	2	231	255	-	2	-	2
2013232145	2	232	255	-	2	-	2
2013132050	2	132	256	-	2	fabG1_C-15T	1
2013132102	2	132	256	-	2	fabG1_C-15T	1
2013071069	N/A	71	257	rpoB_H445D	1	-	2
2013071070	2	71	257	rpoB_H445D	1	-	2
201319400184	2	194	258	-	2	-	2
201319400244	2	194	258	-	2	-	2
2013103191	2	103	259	-	2	-	2
2013123252	2	123	259	-	2	-	2
2013183351	2	183	260	-	2	-	2
2013183356	2	183	260	-	2	-	2
2013152032	2	152	261	-	2	-	2
2013154419	2	154	261	-	2	-	2
2013281148	2	281	262	-	2	-	2
2013281172	1	281	262	-	2	-	2
2013173051	2	173	263	-	2	-	2
2013173052	2	173	263	-	2	-	2
2013163026	2	163	264	-	2	-	2
2013163103	1	163	264	-	2	-	2
201319200108	2	192	265	-	2	-	2
201319200479	2	192	265	-	2	-	2
2013181218	N/A	181	266	-	2	-	2
2013181219	N/A	181	266	-	2	-	2
2013141066	1	141	267	-	2	-	2
2013141127	1	141	267	-	2	-	2
201319300339	2	193	268	-	2	-	2
201319300377	2	193	268	-	2	-	2
2013103227	2	103	269	-	2	-	2
2013103277	2	103	269	-	2	-	2
2013081009	1	81	270	-	2	fabG1_C-15T	1
2013081225	2	81	270	rpoB_S450L	1	fabG1_C-15T	1
2013102005	N/A	102	271	rpoB_S450W	1	katG_D142G	1
2013102006	N/A	102	271	rpoB_S450W	1	katG_D142G	1
2013011-15	N/A	11	272	-	2	-	2
2013011-22	N/A	11	272	-	2	-	2
2013081142	2	81	273	-	2	-	2
2013103211	2	103	273	-	2	-	2
2013142044	2	142	274	-	2	-	2
2013142047	1	142	274	-	2	-	2
2013171240	2	171	275	-	2	-	2
2013171276	2	171	275	-	2	-	2
2013033057	2	33	276	rpoB_V170F	1	fabG1_C-15T,inhA_I21T	1
2013033059	2	33	276	rpoB_V170F,rpoB_H445Y	1	fabG1_C-15T,inhA_I21T	1
2013164037	2	164	277	-	2	-	2
2013165022	1	165	277	-	2	-	2
2013164001	2	164	278	-	2	-	2
2013164027	2	164	278	-	2	-	2
2013185383	1	185	279	-	2	-	2
2013234441	2	234	279	-	2	-	2
2013124012	2	124	280	-	2	-	2
2013124041	1	124	280	-	2	-	2
2013173068	2	173	281	-	2	katG_S315T	1
2013173070	2	173	281	-	2	katG_S315T	1
2013281103	2	281	282	-	2	-	2
2013281200	1	281	282	-	2	-	2
2013182063	2	182	283	-	2	-	2
2013182102	2	182	283	-	2	-	2
2013131023	2	131	284	-	2	-	2
2013131027	2	131	284	-	2	-	2
2013071024	N/A	71	285	-	2	-	2
2013071124	1	71	285	-	2	-	2
2013171373	2	171	286	-	2	-	2
2013171406	2	171	286	-	2	-	2
2013071066	2	71	287	-	2	-	2
2013071081	2	71	287	-	2	-	2
201319300118	2	193	288	-	2	fabG1_C-15T	1
201319300218	2	193	288	-	2	fabG1_C-15T	1
201319300144	2	193	289	-	2	-	2
201319300328	2	193	289	-	2	-	2
2013231110	1	231	290	rpoB_H445Y	1	katG_S315T	1
2013233116	2	233	290	rpoB_H445Y	1	katG_S315T	1
2013081001	2	81	291	-	2	-	2
2013081077	2	81	291	-	2	-	2
2013154175	2	154	292	-	2	-	2
2013154296	2	154	292	-	2	-	2
201319300204	2	193	293	-	2	katG_S315T	1
201319300456	2	193	293	-	2	katG_S315T	1
2013103041	2	103	294	-	2	-	2
2013122080	2	122	294	-	2	-	2
2013122155	1	122	295	-	2	-	2
2013122188	2	122	295	-	2	-	2
201319300378	2	193	296	rpoB_L430P	1	katG_S315T	1
201319300530	2	193	296	rpoB_I491F	1	katG_S315T	1
2013151082	2	151	297	-	2	katG_S315T	1
2013153037	1	153	297	-	2	katG_S315T	1
2013142116	2	142	298	-	2	-	2
2013142214	2	142	298	-	2	-	2
2013142296	N/A	142	299	-	2	-	2
2013142340	2	142	299	-	2	-	2
2013011030	1	11	300	rpoB_S450L	1	katG_S315T	1
2013082141	1	82	300	rpoB_S450L	1	katG_S315T	1
201319300388	2	193	301	-	2	-	2
201319300403	2	193	301	-	2	-	2
2013112305	2	112	302	-	2	-	2
2013112329	2	112	302	-	2	-	2
2013241074	2	241	303	-	2	-	2
2013241190	2	241	303	-	2	-	2
201319200437	2	192	304	-	2	-	2
201319200517	2	192	304	-	2	-	2
2013111126	2	111	305	-	2	-	2
2013164009	2	164	305	-	2	-	2
2013174287	2	174	306	-	2	-	2
2013174416	2	174	306	-	2	-	2
2013173104	2	173	307	-	2	-	2
2013173105	2	173	307	-	2	-	2
2013171041	2	171	308	-	2	-	2
2013171061	1	171	308	-	2	-	2
2013171056	1	171	309	-	2	-	2
2013171163	2	171	309	-	2	-	2
201319200082	2	192	310	-	2	-	2
201319200225	2	192	310	-	2	-	2
201319300126	2	193	311	-	2	-	2
201319300538	2	193	311	-	2	-	2
2013154283	2	154	312	-	2	-	2
2013154344	2	154	312	-	2	-	2
2013172027	2	172	313	-	2	katG_S315T	1
2013172477	1	172	313	rpoB_D435G,rpoB_L430P	1	katG_S315T	1
2013081226	2	81	314	-	2	-	2
2013091097	2	91	314	-	2	-	2
2013172186	1	172	315	-	2	-	2
2013172189	1	172	315	-	2	-	2
201319300367	2	193	316	-	2	-	2
201319300393	2	193	316	-	2	-	2
2013011-32	N/A	11	317	-	2	-	2
2013291080	2	291	317	-	2	-	2
2013171463	2	171	318	-	2	-	2
2013171643	2	171	318	-	2	-	2
2013181145	2	181	319	-	2	-	2
201319200126	2	192	319	-	2	-	2
20151803157A	N/A	312	320	-	2	-	2
20151803169	N/A	312	320	-	2	-	2
20151803156A	N/A	312	321	-	2	katG_S315N	1
20151803181	N/A	312	321	-	2	katG_S315N	1
201319300321	2	193	322	-	2	-	2
201319300534	2	193	322	-	2	-	2
2013162036	2	162	323	-	2	-	2
2013162095	1	162	323	-	2	-	2
2013153005	2	153	324	-	2	-	2
2013153017	2	153	324	-	2	-	2
201319300085	2	193	325	-	2	katG_S315T	1
201319300135	2	193	325	-	2	katG_S315T	1
2013143094	2	143	326	-	2	-	2
2013143260	1	143	326	-	2	-	2
2013171269	2	171	327	-	2	-	2
2013171285	2	171	327	-	2	-	2
2013132216	2	132	328	-	2	-	2
2013132220	2	132	328	-	2	-	2
201319300366	2	193	329	-	2	-	2
201319300497	2	193	329	-	2	-	2
2013181119	2	181	330	-	2	-	2
2013181120	2	181	330	-	2	-	2
2013081007	2	81	331	-	2	katG_S315T	1
2013081218	N/A	81	331	-	2	katG_S315T	1
2013171210	1	171	332	-	2	-	2
2013171261	2	171	332	-	2	-	2
2013201375	2	201	333	-	2	-	2
2013201421	1	201	333	-	2	-	2
2013082209	1	82	334	-	2	-	2
2013091067	1	91	334	-	2	-	2
2013143012	2	143	335	-	2	-	2
2013143013	2	143	335	-	2	-	2
2013130031	N/A	51	336	-	2	-	2
2013130042	N/A	51	336	-	2	-	2
2013184499	N/A	184	337	rpoB_D545E	1	-	2
2013184502	2	184	337	rpoB_D545E	1	-	2
2013241104	2	241	338	-	2	-	2
2013241489	2	241	338	-	2	-	2
2013103005	2	103	339	-	2	-	2
2013103320	2	103	339	-	2	-	2
2013091140	2	91	340	-	2	-	2
2013091152	2	91	340	-	2	-	2
2013091116	1	91	341	-	2	-	2
2013091148	2	91	341	-	2	-	2
2013231008	1	231	342	-	2	-	2
2013232143	2	232	342	-	2	-	2
2013071037	2	71	343	rpoB_S450L	1	katG_S315T	1
2013071107	2	71	343	rpoB_S450L	1	katG_S315T	1
2013130028	N/A	51	344	-	2	-	2
2013034117	1	31	344	-	2	-	2
2013201229	1	201	345	rpoB_D435V	1	katG_S315T	1
2013201413	2	201	345	-	2	katG_S315T	1
2013241362	2	241	346	-	2	-	2
2013241363	2	241	346	-	2	-	2
2013241133	2	241	347	-	2	-	2
2013241437	N/A	241	347	-	2	-	2
2013011-16	N/A	11	348	-	2	-	2
2013185244	1	185	348	-	2	-	2
201319200070	2	192	349	-	2	-	2
2013234187	2	234	349	-	2	-	2
2013102076	1	102	350	-	2	-	2
2013185667	1	185	350	-	2	-	2
2013251043	1	251	351	-	2	-	2
2013251055	1	251	351	-	2	-	2
2013101053	N/A	101	352	-	2	katG_S315T	1
2013271073	2	271	352	rpoB_S450L	1	katG_S315T	1
2013112315	2	112	353	-	2	-	2
2013163096	2	163	353	-	2	-	2
2013241257	2	241	354	-	2	-	2
2013241472	2	241	354	-	2	-	2
2013251049	1	251	355	-	2	-	2
2013251053	2	251	355	-	2	-	2
2013104244	2	104	356	-	2	-	2
2013241488	2	241	356	-	2	-	2
2013151057	2	151	357	-	2	fabG1_C-15T	1
2013151092	2	151	357	-	2	fabG1_C-15T	1
2013241455	2	241	358	-	2	-	2
2013241461	2	241	358	-	2	-	2
2013291020	2	291	359	rpoB_S450L	1	-	2
2013291039	2	291	359	rpoB_S450L	1	-	2
2013201005	2	201	360	-	2	-	2
2013201332	1	201	360	-	2	-	2
2013173426	2	173	361	rpoB_D545E	1	-	2
2013173439	2	173	361	rpoB_D545E	1	-	2
2013201264	2	201	362	-	2	-	2
2013201301	2	201	362	-	2	-	2
2013181097	2	181	363	-	2	-	2
2013181098	2	181	363	-	2	-	2
2013152014	2	152	364	-	2	-	2
2013152078	2	152	364	-	2	-	2
201319300401	2	193	365	-	2	-	2
201319300427	2	193	365	-	2	-	2
2013142246	1	142	366	-	2	-	2
2013142278	2	142	366	-	2	-	2
2013021012	2	21	367	-	2	-	2
2013021192	2	21	367	-	2	-	2
2013102002	N/A	102	368	-	2	-	2
2013102122	2	102	368	-	2	-	2
2013141097	2	141	369	-	2	katG_S315T	1
2013141171	1	141	369	rpoB_S450L	1	katG_S315T	1
2013171112	2	171	370	-	2	-	2
2013171161	2	171	370	-	2	-	2
2013104034	2	104	371	-	2	-	2
2013104229	1	104	371	-	2	-	2
2013082108	1	82	372	-	2	-	2
2013103135	2	103	372	-	2	-	2
2013103372	2	103	373	-	2	-	2
2013104265	2	104	373	-	2	-	2
2013103134	2	103	374	-	2	-	2
2013103399	2	103	374	-	2	-	2
2013281131	1	281	375	-	2	-	2
2013281168	2	281	375	-	2	-	2
2013082082	1	82	376	-	2	-	2
2013082253	1	82	376	-	2	-	2
2013152034	2	152	377	-	2	-	2
2013152084	2	152	377	-	2	-	2
2013235171	1	235	378	-	2	katG_S315T	1
2013235294	2	235	378	-	2	katG_S315T	1
201319300159	2	193	379	-	2	-	2
201319300184	2	193	379	-	2	-	2
2013091093	2	91	380	-	2	-	2
2013091095	2	91	380	-	2	-	2
2013112151	2	112	381	-	2	-	2
2013112253	2	112	381	-	2	-	2
2013082106	1	82	382	-	2	-	2
2013082284	2	82	382	-	2	-	2
2013161037	2	161	383	-	2	-	2
2013161076	1	161	383	-	2	-	2
2013181131	2	181	384	-	2	-	2
2013181132	2	181	384	-	2	-	2
2013091046	2	91	385	-	2	-	2
2013091078	2	91	385	-	2	-	2
2013011046	1	11	386	-	2	-	2
2013081158	2	81	386	-	2	-	2
2013081063	2	81	387	-	2	-	2
2013081101	2	81	387	-	2	-	2
2013103001	2	103	388	-	2	-	2
2013103183	1	103	388	-	2	-	2
2013071133	2	71	389	rpoB_S450L	1	-	2
2013071161	2	71	389	rpoB_S450L	1	-	2
2013021190	2	21	390	-	2	-	2
2013021218	2	21	390	-	2	-	2
2013082248	1	82	391	rpoB_S450L	1	katG_S315T	1
2013091096	2	91	391	rpoB_S450L	1	katG_S315T	1
2013081151	2	81	392	-	2	-	2
2013081173	1	81	392	-	2	-	2
2013011-25	N/A	11	393	-	2	katG_S315T	1
2013011-33	N/A	11	393	-	2	katG_S315T	1
2013042238	2	42	394	-	2	-	2
2013042246	2	42	394	-	2	-	2
2013171067	1	171	395	-	2	-	2
2013171077	2	171	395	-	2	-	2
2013173443	1	173	396	-	2	-	2
2013173450	1	173	396	-	2	-	2
2013081026	2	81	397	-	2	-	2
2013081122	2	81	397	-	2	-	2
201319300194	2	193	398	-	2	-	2
201319300297	2	193	398	-	2	-	2
2013081037	2	81	399	-	2	katG_S315T	1
2013132297	2	132	399	-	2	katG_S315T	1
2013091115	1	91	400	rpoB_H445Y	1	katG_S315T	1
2013091131	2	91	400	rpoB_H445Y	1	katG_S315T	1
2013011-5	N/A	11	401	-	2	-	2
2013011-7	N/A	11	401	-	2	-	2
201319300408	2	193	402	-	2	-	2
201319300453	2	193	402	-	2	-	2
201319300437	1	193	403	-	2	-	2
201319300513	2	193	403	-	2	-	2
2013033058	2	33	404	-	2	fabG1_C-15T	1
2013161093	2	161	404	-	2	-	2
2013172019	1	172	405	-	2	-	2
2013172522	1	172	405	-	2	-	2
2013241149	1	241	406	-	2	-	2
2013241530	2	241	406	rpoB_I491F	1	-	2
2013061035	2	61	407	-	2	-	2
2013061088	2	61	407	-	2	-	2
2013071008	2	71	408	-	2	-	2
2013071091	2	71	408	-	2	-	2
2013201147	1	201	409	-	2	-	2
2013201296	2	201	409	-	2	-	2
2013173275	2	173	410	-	2	-	2
2013173277	2	173	410	-	2	-	2
201319300217	2	193	411	-	2	-	2
201319300493	2	193	411	-	2	-	2
2013033156	2	33	412	-	2	fabG1_C-15T	1
2013033176	2	33	412	-	2	fabG1_C-15T	1
2013141141	2	141	413	-	2	-	2
2013141147	1	141	413	-	2	-	2
201319300253	2	193	414	-	2	-	2
201319300289	2	193	414	-	2	-	2
2013081123	1	81	415	-	2	-	2
2013081134	1	81	415	-	2	-	2
2013171378	2	171	416	-	2	-	2
2013171413	2	171	416	-	2	-	2
2013171114	1	171	417	-	2	-	2
2013171128	2	171	417	-	2	-	2
2013173204	2	173	418	-	2	-	2
2013173209	2	173	418	-	2	-	2
2013042226	2	42	419	-	2	-	2
2013042249	2	42	419	-	2	-	2
2013061073	2	61	420	-	2	-	2
2013061111	2	61	420	-	2	-	2
2013222388	2	222	421	rpoB_S450L	1	katG_S315T	1
2013222475	1	222	421	rpoB_S450L	1	katG_S315T	1
2013033189	2	33	422	-	2	-	2
2013033195	2	33	422	-	2	-	2
2013132163	2	132	423	-	2	-	2
2013132305	2	132	423	-	2	-	2
201319300187	2	193	424	-	2	-	2
201319300474	2	193	424	-	2	-	2
2013184033	2	184	425	rpoB_H445Y	1	-	2
2013184247	1	184	425	rpoB_H445Y	1	-	2
2013061227	1	61	426	rpoB_L430P	1	-	2
2013061231	2	61	426	-	2	-	2
2013202562	2	202	427	-	2	-	2
2013202604	2	202	427	-	2	-	2
2013281269	2	281	428	-	2	-	2
2013281270	2	281	428	-	2	-	2
2013234077	2	234	429	rpoB_H445R	1	katG_S315T	1
2013234164	2	234	429	rpoB_S450L	1	katG_S315T	1
2013171045	2	171	430	-	2	-	2
2013171155	2	171	430	-	2	-	2
2013163094	2	163	431	-	2	-	2
2013163095	1	163	431	-	2	-	2
2013081004	2	81	432	-	2	-	2
2013081132	2	81	432	-	2	-	2
2013171325	2	171	433	-	2	-	2
2013171394	2	171	433	-	2	-	2
2013033137	2	33	434	-	2	ahpC_G-48A	1
2013033140	2	33	434	-	2	ahpC_G-48A	1
2013181137	2	181	435	-	2	-	2
201319200122	2	192	435	-	2	-	2
2013185232	1	185	436	-	2	-	2
2013185252	1	185	436	-	2	-	2
201319300156	2	193	437	-	2	-	2
201319300319	2	193	437	-	2	-	2
2013291002	2	291	438	-	2	-	2
2013291065	1	291	438	-	2	-	2
2013155042	2	151	439	rpoB_S450L	1	katG_S315T	1
2013155061	2	151	439	rpoB_S450L	1	katG_S315T	1
2013021106	2	21	440	-	2	-	2
2013183052	2	183	440	-	2	-	2
2013033159	2	33	441	rpoB_S450L	1	katG_S315T	1
2013033214	2	33	441	rpoB_S450L	1	katG_S315T	1
2013181113	2	181	442	-	2	-	2
2013181117	2	181	442	-	2	-	2
2013171281	2	171	443	-	2	-	2
2013171349	2	171	443	-	2	-	2
2013142063	1	142	444	-	2	-	2
2013142263	2	142	444	-	2	-	2
2013061209	1	61	445	-	2	-	2
2013061215	2	61	445	-	2	-	2
2013130025	N/A	51	446	-	2	-	2
2013130075	N/A	51	446	-	2	-	2
201319300477	2	193	447	-	2	-	2
201319300478	2	193	447	-	2	-	2
2013111162	2	111	448	-	2	-	2
2013111164	2	111	448	-	2	-	2
2013183402	2	183	449	-	2	-	2
2013183403	2	183	449	-	2	-	2
2013173266	2	173	450	-	2	-	2
2013173287	2	173	450	-	2	-	2
2013163007	2	163	451	-	2	-	2
2013163057	2	163	451	-	2	-	2
2013142309	2	142	452	-	2	-	2
2013143309	2	143	452	-	2	-	2
